# Supplementary material for: Development characteristics of the rock fracture field in strata overlying a mined coal seam group
Source: PLoS One. 2022 Oct 5;17(10):e0268955. doi: 10.1371/journal.pone.0268955 (PMC9534389; doi:10.1371/journal.pone.0268955)
Supplement: S1 Data — (XLSX) [file pone.0268955.s002.xlsx]

## Sheet: Sheet1
	Fig.6 data of stress
	25m				50m				75m				100m
Monitoring line	Monitoring line1	Monitoring line2	Monitoring line3	Monitoring line4	Monitoring line1	Monitoring line2	Monitoring line3	Monitoring line4	Monitoring line1	Monitoring line2	Monitoring line3	Monitoring line4	Monitoring line1	Monitoring line2	Monitoring line3	Monitoring line4
1	-2.31424e+07	-2.34039e+07	-23872033	-2.26795e+07	-2.57422e+07	-2.58795e+07	-2.62153e+07	-2.48714e+07	-2.93048e+07	-2.93048e+07	-2.97884e+07	-2.77209e+07	-3.01165e+07	-3.02737e+07	-3.08438e+07	-2.84225e+07
2	-2.31947e+07	-2.35187e+07	-2.39475e+07	-2.26795e+07	-2.58015e+07	-26023903	-2.6278e+07	-2.49292e+07	-2.94161e+07	-2.94161e+07	-2.99178e+07	-2.77483e+07	-30239778	-3.04131e+07	-30993489	-2.8383e+07
3	-2.32632e+07	-2.36158e+07	-2.40893e+07	-2.26795e+07	-2.59088e+07	-2.61356e+07	-2.65081e+07	-2.49167e+07	-2.95261e+07	-2.95261e+07	-3.02015e+07	-2.76877e+07	-3.03948e+07	-3.06169e+07	-3.12137e+07	-2.83452e+07
4	-2.33357e+07	-2.37967e+07	-2.42018e+07	-2.26795e+07	-2.60171e+07	-2.64347e+07	-2.66954e+07	-2.48902e+07	-29647767	-29647767	-30569672	-2.77728e+07	-3.05827e+07	-3.0946e+07	-3.15362e+07	-2.84458e+07
5	-2.34445e+07	-2.40357e+07	-2.43512e+07	-2.26795e+07	-2.61202e+07	-2.67817e+07	-2.69492e+07	-2.4871e+07	-2.98157e+07	-2.98157e+07	-3.09287e+07	-2.78038e+07	-3.08193e+07	-3.13337e+07	-31909763	-28635795
6	-2.35748e+07	-2.43676e+07	-24572441	-2.26795e+07	-2.62827e+07	-2.71791e+07	-2.73478e+07	-2.47076e+07	-3.00181e+07	-3.00181e+07	-3.14238e+07	-2.76783e+07	-3.10945e+07	-3.18687e+07	-3.23972e+07	-2.88182e+07
7	-2.37e+07	-2.47988e+07	-2.4856e+07	-2.26795e+07	-2.65153e+07	-2.77336e+07	-2.77698e+07	-2.44529e+07	-3.02088e+07	-3.02088e+07	-3.2063e+07	-2.75569e+07	-3.13894e+07	-3.25793e+07	-3.29944e+07	-2.87888e+07
8	-2.38337e+07	-2.53106e+07	-2.50928e+07	-2.26795e+07	-2.67516e+07	-2.83837e+07	-2.82537e+07	-2.41851e+07	-3.04474e+07	-3.04474e+07	-3.27102e+07	-2.74922e+07	-3.17119e+07	-3.34402e+07	-3.37078e+07	-2.86251e+07
9	-2.39558e+07	-2.59699e+07	-2.53442e+07	-2.26795e+07	-2.69915e+07	-2.92687e+07	-2.88147e+07	-24016714	-30719145	-30719145	-3.35152e+07	-2.74295e+07	-3.20217e+07	-3.44803e+07	-3.44733e+07	-2.85423e+07
10	-2.40326e+07	-26839368	-2.56602e+07	-2.26795e+07	-2.72337e+07	-30353422	-2.94573e+07	-2.36698e+07	-30895013	-30895013	-3.44148e+07	-2.736e+07	-3.22555e+07	-3.58135e+07	-3.5237e+07	-2.84579e+07
11	-2.40337e+07	-2.79464e+07	-2.58938e+07	-2.26795e+07	-2.73161e+07	-3.18127e+07	-3.00814e+07	-2.31034e+07	-3.10022e+07	-3.10022e+07	-3.51157e+07	-2.7142e+07	-3.24093e+07	-3.76086e+07	-3.61084e+07	-28446766
12	-2.39137e+07	-2.93489e+07	-2.59816e+07	-2.26795e+07	-27296631	-3.36908e+07	-3.04178e+07	-2.25114e+07	-3.09815e+07	-3.09815e+07	-3.57114e+07	-2.68695e+07	-3.2373e+07	-3.99875e+07	-3.68941e+07	-2.83447e+07
13	-2.35928e+07	-3.11985e+07	-2.58355e+07	-2.26795e+07	-2.71159e+07	-3.62003e+07	-3.04096e+07	-2.18548e+07	-3.07217e+07	-3.07217e+07	-3.62383e+07	-2.66852e+07	-3.1969e+07	-4.32312e+07	-3.72494e+07	-2.82944e+07
14	-2.29935e+07	-3.32778e+07	-2.52329e+07	-2.26795e+07	-26556248	-3.90449e+07	-3.00395e+07	-2.10318e+07	-3.00125e+07	-3.00125e+07	-3.62258e+07	-2.64784e+07	-3.10013e+07	-4.71976e+07	-3.72258e+07	-28429984
15	-2.20107e+07	-3.32359e+07	-2.40395e+07	-2.26795e+07	-2.53179e+07	-3.8965e+07	-2.92198e+07	-20180556	-2.83774e+07	-2.83774e+07	-3.5726e+07	-2.6304e+07	-2.90792e+07	-40147344	-36902027	-2.84153e+07
16	-2.03255e+07	-2.29616e+07	-2.23151e+07	-2.26795e+07	-2.29377e+07	-2.22689e+07	-2.82289e+07	-1.93535e+07	-2.52883e+07	-2.52883e+07	-29222789	-2.59157e+07	-2.57037e+07	-2.26922e+07	-3.22927e+07	-2.83151e+07
17	-1.75038e+07	-6.23462e+06	-1.87295e+07	-2.26795e+07	-1.91836e+07	-7.03662e+06	-1.7879e+07	-1.84121e+07	-2.06714e+07	-2.06714e+07	-1.71802e+07	-2.54341e+07	-2.08013e+07	-7.29559e+06	-1.99127e+07	-2.83889e+07
18	-1.3676e+07	-1.00799e+06	-1.28932e+07	-2.26795e+07	-14519321	-1.14812e+06	-1.14324e+07	-1.72125e+07	-1.52468e+07	-1.52468e+07	-5.44231e+06	-2.51231e+07	-15236987	-1.20747e+06	-5.51741e+06	-2.81797e+07
19	-9.71589e+06	157101	-8.08765e+06	-2.26795e+07	-9.96191e+06	257730	-8.21273e+06	-1.60272e+07	-1.02117e+07	-1.02117e+07	-4.26784e+06	-2.42792e+07	-1.01453e+07	272774	-4.17497e+06	-2.62215e+07
20	-6.45846e+06	-77673.2	-5.05569e+06	-2.26795e+07	-6.32147e+06	18316.3	-4.9382e+06	-15041473	-6.304e+06	-6.304e+06	-4.52169e+06	-18338042	-6.19971e+06	42943.3	-4.1757e+06	-1.95341e+07
21	-4.21707e+06	-403499	-3.24751e+06	-2.26795e+07	-3.84152e+06	-247210	-2.4822e+06	-14015937	-3.65171e+06	-3.65171e+06	-3.91889e+06	-11394507	-3.58917e+06	-109961	-4.462e+06	-1.04348e+07
22	-2.96721e+06	-236414	-2.26913e+06	-2.26795e+07	-2.32435e+06	-194873	-1.34735e+06	-12980143	-2.05595e+06	-2.05595e+06	-2.41941e+06	-7.77095e+06	-2.03782e+06	-133435	-3.87965e+06	-6.82526e+06
23	-2.4513e+06	12039.5	-1.91076e+06	-2.26795e+07	-1.47133e+06	21418.3	-1.07153e+06	-1.22782e+07	-1.2062e+06	-1.2062e+06	-1.51496e+06	-6.57706e+06	-1.21479e+06	44251.2	-3.01815e+06	-5.80742e+06
24	-2.28495e+06	-48504.5	-1.74954e+06	-2.26795e+07	-1.04016e+06	-11772.6	-1.10369e+06	-1.16762e+07	-817927	-817927	-901864	-7.07615e+06	-806221	-24591.6	-2.16554e+06	-6.48356e+06
25	-2.65954e+06	-245159	-1.69541e+06	-2.26795e+07	-925942	-79613.4	-1.22299e+06	-1.09379e+07	-754981	-754981	-589640	-7.90261e+06	-768016	12951.8	-1.59142e+06	-7.88489e+06
26	-2.75534e+06	-127519	-1.56364e+06	-2.26795e+07	-986914	-67607.3	-1.5e+06	-10185520	-906047	-906047	-691769	-7.8122e+06	-923083	7623.03	-1.20885e+06	-7.2323e+06
27	-3.21823e+06	16294.1	-1.57668e+06	-2.26795e+07	-1.17554e+06	-54891.8	-1.74871e+06	-9.47904e+06	-1.13754e+06	-1.13754e+06	-837683	-7.56754e+06	-1.16694e+06	-56980	-1.10635e+06	-6.47182e+06
28	-3.77927e+06	-34905.3	-2031231	-2.26795e+07	-1.33661e+06	-237407	-1.76317e+06	-8.90001e+06	-1.40259e+06	-1.40259e+06	-1.0031e+06	-7.11023e+06	-1.46683e+06	-150708	-1.10885e+06	-6.08419e+06
29	-4.68887e+06	-453727	-3.15174e+06	-2.26795e+07	-1.48371e+06	-133794	-1.62055e+06	-8.23284e+06	-1.50494e+06	-1.50494e+06	-981429	-6.451e+06	-1.56218e+06	-181140	-1.17765e+06	-6.0122e+06
30	-6.26474e+06	-497503	-5.27147e+06	-2.26795e+07	-1.62037e+06	-192746	-1.41035e+06	-7.50074e+06	-1.56335e+06	-1.56335e+06	-875315	-5.70616e+06	-1.59224e+06	-241379	-1.20067e+06	-5.8897e+06
31	-8.75775e+06	8437.1	-8.89799e+06	-2.26795e+07	-1.63803e+06	-145572	-1.21457e+06	-6.89732e+06	-1.61873e+06	-1.61873e+06	-805680	-5.01681e+06	-1.63827e+06	-164171	-1.03126e+06	-5.56297e+06
32	-1.21873e+07	-872903	-13671860	-2.26795e+07	-1.68527e+06	-192676	-1.07024e+06	-6.27544e+06	-1.65948e+06	-1.65948e+06	-836092	-4.64729e+06	-1.62096e+06	-75842.8	-885639	-5.29034e+06
33	-1.60487e+07	-6.60782e+06	-1.79371e+07	-2.26795e+07	-1.72403e+06	-187704	-980105	-5.81325e+06	-1.66787e+06	-1.66787e+06	-972244	-4.39112e+06	-1.55288e+06	-189955	-987350	-4.92244e+06
34	-1.95942e+07	-1.82974e+07	-2.06988e+07	-2.26795e+07	-1.81556e+06	-168334	-999945	-5.58492e+06	-1.52585e+06	-1.52585e+06	-970155	-4.34203e+06	-1.39885e+06	-158225	-1.08076e+06	-4.34528e+06
35	-2.21754e+07	-3.33928e+07	-2.24763e+07	-2.26795e+07	-1.79941e+06	-232195	-1.02487e+06	-5.54549e+06	-1.45151e+06	-1.45151e+06	-961092	-4.45085e+06	-1.23999e+06	-132117	-1.03977e+06	-3.99928e+06
36	-2.36237e+07	-3.43472e+07	-2.34515e+07	-2.26795e+07	-1.67033e+06	-231950	-989897	-5.59088e+06	-1.38051e+06	-1.38051e+06	-980221	-4.51734e+06	-1.14928e+06	-136340	-992391	-3.80823e+06
37	-2.43363e+07	-3.22274e+07	-2.39098e+07	-2.26795e+07	-1.64915e+06	-240327	-930148	-6.18351e+06	-1.19145e+06	-1.19145e+06	-1.0851e+06	-4.58743e+06	-1.20238e+06	-182694	-840817	-3.86024e+06
38	-2.46451e+07	-2.99773e+07	-2.39544e+07	-2.26795e+07	-1.71496e+06	-223060	-984395	-6.89635e+06	-1.10897e+06	-1.10897e+06	-1.07167e+06	-4.68811e+06	-1.17445e+06	-256290	-726006	-4.02506e+06
39	-2.47173e+07	-2.82681e+07	-2.38471e+07	-2.26795e+07	-1.7617e+06	-145237	-985608	-7.43577e+06	-1.12672e+06	-1.12672e+06	-1.04308e+06	-4.70095e+06	-1.14336e+06	-207405	-799885	-4.21445e+06
40	-24603056	-2.69418e+07	-2.36699e+07	-2.26795e+07	-1.77011e+06	-342997	-893731	-8.14941e+06	-1.16017e+06	-1.16017e+06	-1.1271e+06	-4.82119e+06	-1.29775e+06	-152320	-855136	-4.52346e+06
41	-2.43696e+07	-2.59062e+07	-2.34095e+07	-2.26795e+07	-1.81693e+06	-208652	-724084	-8.67664e+06	-1.32415e+06	-1.32415e+06	-1.12757e+06	-5.06601e+06	-1.38776e+06	-237241	-801435	-4.64622e+06
42	-2.41043e+07	-2.50989e+07	-2.31932e+07	-2.26795e+07	-1.87539e+06	-313387	-660439	-9.25621e+06	-1.37632e+06	-1.37632e+06	-1.1447e+06	-5.05125e+06	-1.3953e+06	-251388	-830525	-4.8545e+06
43	-2.38185e+07	-2.44366e+07	-2.3011e+07	-2.26795e+07	-2.24376e+06	-176026	-727395	-1.00724e+07	-1.49091e+06	-1.49091e+06	-1.1982e+06	-5.09156e+06	-1.38457e+06	-89017.2	-957179	-5.26713e+06
44	-2.35313e+07	-2.3903e+07	-22776674	-2.26795e+07	-2.7113e+06	-156994	-920309	-1.11676e+07	-1.53872e+06	-1.53872e+06	-1.11241e+06	-4.98378e+06	-1.35369e+06	-281859	-958181	-5.4874e+06
45	-2.32643e+07	-23469236	-2.25351e+07	-2.26795e+07	-3.44409e+06	-192265	-1.5164e+06	-1.24668e+07	-1.46277e+06	-1.46277e+06	-1.09979e+06	-4.83471e+06	-1.26816e+06	-212430	-1.0264e+06	-5.53747e+06
46	-2.3023e+07	-2.31121e+07	-2.23325e+07	-2.26795e+07	-4.62752e+06	-361941	-2.82084e+06	-1.36078e+07	-1.39382e+06	-1.39382e+06	-1.05711e+06	-4.81356e+06	-1.13414e+06	-184113	-913429	-5.6848e+06
47	-2.28103e+07	-2.28015e+07	-2.21999e+07	-2.26795e+07	-6.45012e+06	-282207	-4.92599e+06	-14716068	-1.25738e+06	-1.25738e+06	-935150	-4.62616e+06	-1.13991e+06	-139823	-894355	-5.71403e+06
48	-2.26247e+07	-2.256e+07	-2.20639e+07	-2.26795e+07	-9.22231e+06	176558	-7.96665e+06	-1.59132e+07	-1.26249e+06	-1.26249e+06	-855095	-4.49768e+06	-1.03306e+06	-280291	-1.06845e+06	-6.019e+06
49	-2.2464e+07	-2.23758e+07	-2.19622e+07	-2.26795e+07	-1.29161e+07	-988295	-1.29621e+07	-1.68021e+07	-1.36036e+06	-1.36036e+06	-767672	-4.35279e+06	-855632	-276748	-1.11876e+06	-6.27797e+06
50	-2.23091e+07	-2.22186e+07	-2.18817e+07	-2.26795e+07	-1.72959e+07	-7.34148e+06	-2.09166e+07	-1.76353e+07	-1.48885e+06	-1.48885e+06	-661866	-4.21592e+06	-917997	-221435	-1.00951e+06	-6.34895e+06
51	-2.21731e+07	-2.20683e+07	-2.1763e+07	-2.26795e+07	-2.1437e+07	-1.97518e+07	-25777928	-1.83674e+07	-1.61683e+06	-1.61683e+06	-608841	-4.07554e+06	-1.02314e+06	-326085	-950874	-6.45583e+06
52	-22061699	-2.19483e+07	-2.16577e+07	-2.26795e+07	-2.44064e+07	-35859798	-2.64372e+07	-1.89904e+07	-1.74438e+06	-1.74438e+06	-614164	-3.91197e+06	-1.1431e+06	-315196	-913765	-6.48684e+06
53	-21969625	-2.18473e+07	-21586723	-2.26795e+07	-26021803	-3.86435e+07	-2.68669e+07	-19630669	-1.96549e+06	-1.96549e+06	-489607	-4.09813e+06	-1.27364e+06	-307147	-829880	-6.46829e+06
54	-2.18925e+07	-2.17602e+07	-2.1534e+07	-2.26795e+07	-2.6693e+07	-3.58507e+07	-2.68792e+07	-2.02231e+07	-2.10919e+06	-2.10919e+06	-420976	-4.52637e+06	-1.38054e+06	-286004	-727087	-6.47294e+06
55	-2.18188e+07	-2.16995e+07	-2.14664e+07	-2.26795e+07	-2.68526e+07	-3.29297e+07	-26704847	-2.05348e+07	-2.1314e+06	-2.1314e+06	-364154	-4.76083e+06	-1.37533e+06	-97971.4	-702188	-6.4658e+06
56	-21761978	-2.16322e+07	-2.14022e+07	-2.26795e+07	-2.67185e+07	-3.07531e+07	-2.63164e+07	-2.07949e+07	-2.15543e+06	-2.15543e+06	-372770	-4.76543e+06	-1.31122e+06	-110832	-679816	-6.19107e+06
57	-2.17169e+07	-2.15644e+07	-2.13312e+07	-2.26795e+07	-2.63974e+07	-2.90788e+07	-25824543	-2.11093e+07	-2.0201e+06	-2.0201e+06	-353851	-4.94915e+06	-1.26271e+06	-335927	-827411	-5.87801e+06
58	-2.16785e+07	-2.15104e+07	-2.12756e+07	-2.26795e+07	-2.59713e+07	-2.77368e+07	-2.53701e+07	-2.1222e+07	-1.92728e+06	-1.92728e+06	-388621	-5.47368e+06	-1.24158e+06	-115895	-999267	-5.82931e+06
59	-2.16425e+07	-2.1473e+07	-2.12474e+07	-2.26795e+07	-2.55118e+07	-2.66553e+07	-2.48782e+07	-2.13511e+07	-2.01821e+06	-2.01821e+06	-701251	-6.78481e+06	-1.25371e+06	-214955	-993836	-5.75106e+06
60	-2.16048e+07	-2.1442e+07	-2.12104e+07	-2.26795e+07	-2.50288e+07	-2.5784e+07	-2.44337e+07	-21367891	-2.33729e+06	-2.33729e+06	-1.4871e+06	-8.66435e+06	-1.24336e+06	-188445	-962114	-5.65726e+06
61	-2.15757e+07	-2.1402e+07	-2.11771e+07	-2.26795e+07	-2.45531e+07	-2.51068e+07	-2.40351e+07	-2.1387e+07	-3.1076e+06	-3.1076e+06	-1.81678e+06	-1.1635e+07	-1.24985e+06	-148996	-1.02948e+06	-5.487e+06
62	-2.15549e+07	-2.13681e+07	-2.11613e+07	-2.26795e+07	-2.41577e+07	-2.4508e+07	-2.36823e+07	-2.13724e+07	-4.40472e+06	-4.40472e+06	-2.82939e+06	-1.52498e+07	-1.28939e+06	-239338	-1.1277e+06	-4.93855e+06
63	-2.15342e+07	-2.13446e+07	-2.11282e+07	-2.26795e+07	-2.38062e+07	-2.39702e+07	-2.34086e+07	-2.13489e+07	-6.38582e+06	-6.38582e+06	-3.07829e+06	-1.93584e+07	-1.32876e+06	-210930	-1.16075e+06	-4.21127e+06
64	-21511101	-2.13324e+07	-2.10904e+07	-2.26795e+07	-2.34862e+07	-2.35651e+07	-2.31222e+07	-2.13516e+07	-9.27958e+06	-9.27958e+06	-4.45654e+06	-2.23815e+07	-1.37997e+06	-225713	-1.03331e+06	-3.75954e+06
65	-2.14899e+07	-2.13253e+07	-2.1065e+07	-2.26795e+07	-2.32108e+07	-2.32327e+07	-2.29038e+07	-2.1228e+07	-1.32574e+07	-1.32574e+07	-8.53423e+06	-2.34413e+07	-1.44263e+06	-278606	-924855	-3.69449e+06
66	-2.14738e+07	-21308865	-2.10495e+07	-2.26795e+07	-2.29709e+07	-2.29583e+07	-2.26711e+07	-2.11501e+07	-1.80798e+07	-1.80798e+07	-1.79783e+07	-2.37569e+07	-1.4453e+06	-218913	-873921	-3.72346e+06
67	-2.14562e+07	-21291710	-2.10459e+07	-2.26795e+07	-2.27769e+07	-2.27253e+07	-2.24358e+07	-2.11691e+07	-2.29382e+07	-2.29382e+07	-3.41967e+07	-2.40219e+07	-1.52524e+06	-233863	-820557	-3.92464e+06
68	-2.14394e+07	-21276413	-2.10352e+07	-2.26795e+07	-2.25749e+07	-2.24751e+07	-2.22639e+07	-2.11262e+07	-2.68635e+07	-2.68635e+07	-3.44909e+07	-2.4229e+07	-1.69627e+06	-282630	-735928	-4.12534e+06
69	-2.14334e+07	-21265285	-2.10241e+07	-2.26795e+07	-2.23936e+07	-2.23006e+07	-2.20821e+07	-2.10585e+07	-2.92994e+07	-2.92994e+07	-3.41767e+07	-2.42232e+07	-1.78088e+06	-239404	-744320	-4.44709e+06
70	-2.14267e+07	-2.12557e+07	-2.10128e+07	-2.26795e+07	-2.22525e+07	-2.21734e+07	-2.19122e+07	-2.10204e+07	-3.03583e+07	-3.03583e+07	-3.34443e+07	-24258766	-1.87605e+06	-283100	-733408	-4.63835e+06
71	-2.14179e+07	-21249003	-2.10025e+07	-2.26795e+07	-2.21258e+07	-2.20317e+07	-2.17794e+07	-2.09603e+07	-3.06061e+07	-3.06061e+07	-3.25111e+07	-2.42403e+07	-1.97265e+06	-298596	-750275	-4.80942e+06
72	-2.14093e+07	-2.12428e+07	-2.09921e+07	-2.26795e+07	-2.20367e+07	-2.1889e+07	-2.16729e+07	-2.08966e+07	-3.04231e+07	-3.04231e+07	-31566013	-2.40598e+07	-2.00828e+06	-341963	-748978	-4.91093e+06
73	-2.14018e+07	-2.12372e+07	-2.09832e+07	-2.26795e+07	-2.19351e+07	-2.17741e+07	-2.15408e+07	-2.08285e+07	-2.99373e+07	-2.99373e+07	-3.05284e+07	-2.38968e+07	-1.83106e+06	-308088	-738092	-4.73672e+06
74	-2.13973e+07	-2.12317e+07	-2.09764e+07	-2.26795e+07	-2.18152e+07	-2.16799e+07	-2.14269e+07	-2.07606e+07	-2.93133e+07	-2.93133e+07	-2.95929e+07	-2.37098e+07	-1.65368e+06	-169746	-829870	-4.84646e+06
75	-2.13933e+07	-2.12247e+07	-2.09704e+07	-2.26795e+07	-21734238	-2.15991e+07	-2.13684e+07	-2.06963e+07	-2.86668e+07	-2.86668e+07	-28735498	-2.3404e+07	-1.57364e+06	-137579	-1191399	-5.27722e+06
76	-2.13877e+07	-2.12215e+07	-2.09647e+07	-2.26795e+07	-2.16703e+07	-2.15573e+07	-2.13119e+07	-2.06779e+07	-28003057	-28003057	-2.78904e+07	-2.32045e+07	-1.68842e+06	-67504.5	-1.85767e+06	-6.51977e+06
77	-2.13822e+07	-2.12165e+07	-2.09613e+07	-2.26795e+07	-2.16047e+07	-2.14971e+07	-2.12467e+07	-2.06322e+07	-2.73773e+07	-2.73773e+07	-2.71656e+07	-2.30356e+07	-2.07247e+06	-43664.4	-1.81761e+06	-8.64275e+06
78	-2.13788e+07	-2.12119e+07	-2.09576e+07	-2.26795e+07	-2.156e+07	-2.14289e+07	-21206573	-2.05721e+07	-2.67811e+07	-2.67811e+07	-2.64768e+07	-2.28159e+07	-2.79705e+06	-152364	-2.12841e+06	-1.17052e+07
79	-21375509	-21207878	-2.09535e+07	-2.26795e+07	-2.15381e+07	-2.13657e+07	-2.11468e+07	-2.05769e+07	-2.62518e+07	-2.62518e+07	-2.58288e+07	-2.25893e+07	-4.1126e+06	-150304	-2.13827e+06	-1.57993e+07
80	-2.13719e+07	-2.12049e+07	-2.09499e+07	-2.26795e+07	-2.15094e+07	-2.13166e+07	-21086579	-2.0591e+07	-2.57423e+07	-2.57423e+07	-2.52259e+07	-2.23476e+07	-6.14268e+06	-155456	-2.69777e+06	-2.06906e+07
81	-2.13677e+07	-2.12009e+07	-2.09456e+07	-2.26795e+07	-2.14685e+07	-2.12854e+07	-2.10559e+07	-2.05808e+07	-2.52502e+07	-2.52502e+07	-2.4686e+07	-2.21312e+07	-9.25847e+06	217230	-4.41276e+06	-2.50611e+07
82	-2.13627e+07	-2.11965e+07	-2.0942e+07	-2.26795e+07	-2.14364e+07	-2.12572e+07	-2.1022e+07	-2.05492e+07	-2.48484e+07	-2.48484e+07	-2.42064e+07	-2.18772e+07	-1.3582e+07	-1.17936e+06	-8.90591e+06	-2.7065e+07
83	-2.1359e+07	-21193055	-2.09392e+07	-2.26795e+07	-2.14089e+07	-2.1237e+07	-2.09879e+07	-2.05038e+07	-2.44523e+07	-2.44523e+07	-2.37809e+07	-2.15447e+07	-1.88417e+07	-7.28558e+06	-2.04253e+07	-2.68631e+07
84	-2.13565e+07	-2.11899e+07	-2.09367e+07	-2.26795e+07	-2.13911e+07	-2.12109e+07	-2.0958e+07	-2.04931e+07	-2.4063e+07	-2.4063e+07	-2.33414e+07	-2.13362e+07	-2.42567e+07	-2.12675e+07	-3.52406e+07	-2.63531e+07
85	-2.13535e+07	-2.11869e+07	-2.09339e+07	-2.26795e+07	-2.13824e+07	-2.11902e+07	-2.09341e+07	-2.04989e+07	-2.37308e+07	-2.37308e+07	-2.29696e+07	-21197295	-2.87275e+07	-3.49083e+07	-3.52067e+07	-2.57472e+07
86	-2.13504e+07	-2.11831e+07	-20929639	-2.26795e+07	-2.13737e+07	-2.11766e+07	-2.09141e+07	-2.04933e+07	-2.34295e+07	-2.34295e+07	-2.26565e+07	-2.10334e+07	-3.15254e+07	-4.83214e+07	-35110519	-2.54203e+07
87	-2.1347e+07	-2.11788e+07	-2.0926e+07	-2.26795e+07	-2.13598e+07	-2.11669e+07	-2.08952e+07	-2.04921e+07	-2.31238e+07	-2.31238e+07	-2.23815e+07	-2.08347e+07	-3.27713e+07	-4.45791e+07	-3.46858e+07	-2.51094e+07
88	-2.13445e+07	-2.11753e+07	-2.09229e+07	-2.26795e+07	-2.13437e+07	-2.11588e+07	-2.08894e+07	-2.0494e+07	-2.2871e+07	-2.2871e+07	-2.21495e+07	-2.06313e+07	-3.29969e+07	-4.07093e+07	-3.39201e+07	-24769861
89	-2.13411e+07	-2.11731e+07	-2.09201e+07	-2.26795e+07	-2.1331e+07	-2.11475e+07	-2.08842e+07	-2.04918e+07	-2.26376e+07	-2.26376e+07	-2.19128e+07	-2.05088e+07	-3.26403e+07	-3.78608e+07	-3.30802e+07	-2.4536e+07
90	-2.13381e+07	-2.11708e+07	-2.09177e+07	-2.26795e+07	-2.1321e+07	-2.11353e+07	-2.08727e+07	-2.04879e+07	-2.2401e+07	-2.2401e+07	-2.16261e+07	-2.04764e+07	-3.20778e+07	-3.5639e+07	-3.22591e+07	-2.43789e+07
91	-2.13344e+07	-2.11683e+07	-2.09157e+07	-2.26795e+07	-2.13127e+07	-2.11288e+07	-2.08643e+07	-2.04908e+07	-2.22436e+07	-2.22436e+07	-2.14099e+07	-2.04072e+07	-3.14782e+07	-3.3949e+07	-3.13516e+07	-2.42177e+07
92	-2.13312e+07	-2.11661e+07	-2.09125e+07	-2.26795e+07	-2.13052e+07	-2.11238e+07	-2.08578e+07	-2.04937e+07	-2.21087e+07	-2.21087e+07	-2.12046e+07	-2.02621e+07	-3.08637e+07	-3.25664e+07	-30493495	-2.39364e+07
93	-2.13293e+07	-2.11632e+07	-2.09093e+07	-2.26795e+07	-2.1299e+07	-2.11169e+07	-2.08479e+07	-2.04945e+07	-2.19605e+07	-2.19605e+07	-2.09635e+07	-2.01588e+07	-3.02564e+07	-3.14819e+07	-2.97365e+07	-23806124
94	-2.13275e+07	-2.11599e+07	-2.09063e+07	-2.26795e+07	-2.12933e+07	-2.11102e+07	-2.08408e+07	-2.04908e+07	-2.18252e+07	-2.18252e+07	-2.08387e+07	-2.00696e+07	-2.97011e+07	-3.06289e+07	-2.91536e+07	-2.36533e+07
95	-2.13255e+07	-2.11576e+07	-2.09031e+07	-2.26795e+07	-2.12878e+07	-2.1104e+07	-2.08382e+07	-2.04883e+07	-2.17418e+07	-2.17418e+07	-2.07412e+07	-19944943	-2.92787e+07	-2.98981e+07	-28624778	-2.34005e+07
96	-2.13242e+07	-2.11555e+07	-2.08994e+07	-2.26795e+07	-2.12831e+07	-2.10983e+07	-2.0834e+07	-2.04924e+07	-2.16575e+07	-2.16575e+07	-2.06688e+07	-1.98379e+07	-2.89935e+07	-2.92951e+07	-2.81982e+07	-2.33461e+07
97	-2.13241e+07	-2.11537e+07	-2.0894e+07	-2.26795e+07	-2.12798e+07	-2.10938e+07	-2.08287e+07	-2.04954e+07	-2.15719e+07	-2.15719e+07	-2.06312e+07	-1.98438e+07	-2.87102e+07	-2.87983e+07	-2.78554e+07	-2.32211e+07
98	-2.13251e+07	-2.11526e+07	-20888370	-2.26795e+07	-2.12781e+07	-2.10918e+07	-2.0826e+07	-2.04939e+07	-2.1522e+07	-2.1522e+07	-2.05906e+07	-1.98767e+07	-2.84675e+07	-2.8429e+07	-2.7569e+07	-2.31035e+07
99	-2.13268e+07	-21152350	-2.0883e+07	-2.26795e+07	-2.1277e+07	-2.10906e+07	-2.08215e+07	-2.04915e+07	-2.14881e+07	-2.14881e+07	-2.05712e+07	-1.98396e+07	-2.83138e+07	-2.82986e+07	-2.73379e+07	-2.30782e+07
100	-2.13275e+07	-2.11512e+07	-2.08789e+07	-2.26795e+07	-21275559	-2.10888e+07	-2.08151e+07	-2.04872e+07	-2.14779e+07	-2.14779e+07	-2.06066e+07	-19791023	-2.81887e+07	-2.8222e+07	-2.7099e+07	-2.29978e+07
	Fig.7 data of stress
	25m				50m				75m				100m
Monitoring line	Monitoring line1	Monitoring line2	Monitoring line3	Monitoring line4	Monitoring line1	Monitoring line2	Monitoring line3	Monitoring line4	Monitoring line1	Monitoring line2	Monitoring line3	Monitoring line4	Monitoring line1	Monitoring line2	Monitoring line3	Monitoring line4
1	-3.0986e+07	-3.09007e+07	-3.17147e+07	-2.87141e+07	-3.11353e+07	-3.11067e+07	-3.18246e+07	-2.86802e+07	-31095600	-3.11479e+07	-3.16133e+07	-2.86112e+07	-3.11156e+07	-31075039	-3.18535e+07	-2.86296e+07
2	-3.11394e+07	-3.11603e+07	-3.19557e+07	-2.87805e+07	-3.12745e+07	-3.13065e+07	-3.20176e+07	-2.87441e+07	-3.12292e+07	-3.13891e+07	-3.18381e+07	-2.86351e+07	-3.12679e+07	-3.12999e+07	-3.21005e+07	-28628841
3	-3.13282e+07	-3.1537e+07	-3.20591e+07	-2.86958e+07	-3.14507e+07	-3.15845e+07	-3.23372e+07	-2.87807e+07	-3.14192e+07	-31681845	-3.22016e+07	-2.85661e+07	-3.15077e+07	-3.16145e+07	-3.23864e+07	-2.86447e+07
4	-3.15445e+07	-3.20268e+07	-3.22742e+07	-2.86474e+07	-3.16623e+07	-3.202e+07	-3.26693e+07	-28820636	-3.16692e+07	-3.2117e+07	-3.24795e+07	-2.85156e+07	-31764148	-3.20119e+07	-3.25656e+07	-28561582
5	-3.18212e+07	-3.2588e+07	-3.26968e+07	-2.85762e+07	-3.19316e+07	-3.26016e+07	-3.313e+07	-2.87293e+07	-3.19577e+07	-3.26453e+07	-32966535	-2.8571e+07	-3.1992e+07	-3.26112e+07	-3.30406e+07	-2.85148e+07
6	-3.21648e+07	-3.32817e+07	-3.32199e+07	-2.8453e+07	-3.22788e+07	-3.3314e+07	-3.36421e+07	-2.85891e+07	-3.22862e+07	-3.33381e+07	-3.34913e+07	-2.84737e+07	-3.23083e+07	-3.33728e+07	-3.36194e+07	-2.84406e+07
7	-3.25445e+07	-3.41739e+07	-3.37465e+07	-2.83157e+07	-3.26411e+07	-3.42566e+07	-3.41222e+07	-2.84547e+07	-3.26471e+07	-3.42898e+07	-3.4042e+07	-2.8339e+07	-3.26773e+07	-3.42612e+07	-3.41917e+07	-2.83369e+07
8	-3.2946e+07	-3.53489e+07	-3.43693e+07	-2.83151e+07	-3.29637e+07	-3.54064e+07	-34662850	-2.83668e+07	-33048023	-3.54261e+07	-3.4631e+07	-2.82895e+07	-3.30467e+07	-3.53949e+07	-3.47189e+07	-28247211
9	-3.33445e+07	-3.68089e+07	-34987341	-2.83302e+07	-3.33938e+07	-3.69051e+07	-3.51955e+07	-2.82776e+07	-3.34849e+07	-3.69204e+07	-3.51933e+07	-2.82501e+07	-3.34359e+07	-3.69863e+07	-3.51371e+07	-2.82587e+07
10	-3.36796e+07	-38773561	-3.52469e+07	-28112269	-33841093	-3.89832e+07	-3.54202e+07	-2.81133e+07	-3.38778e+07	-3.90332e+07	-3.54177e+07	-2.81863e+07	-3.37975e+07	-3.91385e+07	-3.54716e+07	-2.81015e+07
11	-3.38704e+07	-4.1617e+07	-3.53876e+07	-2.80255e+07	-3.40627e+07	-4.19119e+07	-3.54126e+07	-2.80298e+07	-3.40812e+07	-4.19734e+07	-3.54985e+07	-2.80391e+07	-3.40043e+07	-4.20794e+07	-3.54996e+07	-2.78794e+07
12	-3.37262e+07	-4.59461e+07	-3.51682e+07	-2.80669e+07	-3.38841e+07	-4.63468e+07	-35198152	-2.79014e+07	-3.38895e+07	-46408033	-35253069	-2.7883e+07	-3.38807e+07	-4.64957e+07	-3.51749e+07	-2.79847e+07
13	-3.29736e+07	-5.31443e+07	-3.44605e+07	-2.79156e+07	-3.30094e+07	-5.36451e+07	-3.45044e+07	-2.75616e+07	-3.30281e+07	-5.36616e+07	-3.4495e+07	-2.77071e+07	-3.30854e+07	-5.37601e+07	-3.44386e+07	-2.78855e+07
14	-3.12241e+07	-3.91648e+07	-3.33259e+07	-27683591	-3.11224e+07	-38487930	-3.32546e+07	-2.73432e+07	-3.11112e+07	-3.81514e+07	-3.32597e+07	-2.75748e+07	-3.11705e+07	-3.81456e+07	-3.31223e+07	-27608734
15	-2.79418e+07	-1.82458e+07	-3.1359e+07	-2.75264e+07	-2.7708e+07	-1.78655e+07	-3.1406e+07	-2.73322e+07	-2.76925e+07	-1.76228e+07	-3.12326e+07	-2.76174e+07	-2.76502e+07	-1.76524e+07	-3.11182e+07	-2.75332e+07
16	-2.27799e+07	-1.24475e+07	-2.997e+07	-2.74422e+07	-2.23663e+07	-1.17655e+07	-2.96691e+07	-2.7282e+07	-2.22736e+07	-1.14285e+07	-2.96601e+07	-2.74684e+07	-2.22628e+07	-1.1505e+07	-2.95637e+07	-2.74664e+07
17	-1.60923e+07	-2.6219e+06	-1.77512e+07	-2.77775e+07	-1.56891e+07	-2.68716e+06	-1.80211e+07	-2.75569e+07	-1.55274e+07	-2.81278e+06	-1.80822e+07	-2.76887e+07	-1.55961e+07	-2.82769e+06	-1.79662e+07	-2.76901e+07
18	-9.60702e+06	-438883	-5.17362e+06	-2.76886e+07	-9.37574e+06	-427653	-5.16573e+06	-2.78253e+07	-9.29084e+06	-409163	-5.37387e+06	-2.75144e+07	-9.32153e+06	-403032	-5.20672e+06	-2.77608e+07
19	-5.07157e+06	166013	-4.16679e+06	-2.56122e+07	-4.95703e+06	203544	-4.14502e+06	-2.63065e+07	-4.94007e+06	230408	-4.06298e+06	-2.58185e+07	-4.99007e+06	204786	-4.1316e+06	-2.60261e+07
20	-2.65188e+06	-1068.59	-4.26856e+06	-1.84848e+07	-2.56027e+06	111774	-4.22292e+06	-1.91032e+07	-2.55861e+06	170892	-4.06289e+06	-1.901e+07	-2.61078e+06	146566	-4.23544e+06	-18795461
21	-1.57473e+06	17886.6	-4.42491e+06	-1.01072e+07	-1.49187e+06	53513.4	-4.40238e+06	-1.02743e+07	-1.46957e+06	48717.4	-4.33785e+06	-1.03267e+07	-1.48042e+06	52084.2	-4.48371e+06	-1.02247e+07
22	-1.03319e+06	-23655.3	-3.5859e+06	-6.73064e+06	-972198	-46588	-3527902	-6.59589e+06	-990795	-39292.2	-3.57123e+06	-6.78455e+06	-956162	-57533.2	-3.64312e+06	-6.68053e+06
23	-780522	-75868	-2.50332e+06	-5.76294e+06	-744757	-87341.9	-2.48492e+06	-5.60229e+06	-764003	-78202.5	-2.51524e+06	-5.67361e+06	-714793	-100254	-2.53367e+06	-5.66714e+06
24	-661342	-42557.6	-1.77831e+06	-6.42534e+06	-724717	-101880	-1.72087e+06	-6.32476e+06	-672308	-106178	-1.6904e+06	-6.24551e+06	-694739	-125572	-1.79048e+06	-6.31352e+06
25	-641755	-56131.3	-1.21848e+06	-7.50774e+06	-731069	-48956.8	-1.2968e+06	-7.56255e+06	-736585	-30490.6	-1.21285e+06	-7.47825e+06	-740534	-66816.3	-1.33728e+06	-7.50336e+06
26	-719603	-59461	-908006	-7.03629e+06	-726837	-32311.7	-1.10695e+06	-7.01665e+06	-780629	-34864	-1.05737e+06	-6.96547e+06	-740679	-55522.9	-1.12889e+06	-7.01772e+06
27	-730250	-99834.8	-936022	-6.63393e+06	-711705	-66271.2	-1.17141e+06	-6.59445e+06	-769812	-65164.4	-1.09426e+06	-6.53084e+06	-650845	-70707.4	-1.09676e+06	-6.60314e+06
28	-712021	-71504.4	-1.01914e+06	-6.26528e+06	-680903	-86484.9	-1.30618e+06	-6.19621e+06	-769078	-82557.9	-1.20783e+06	-6.17439e+06	-694172	-85484.9	-1.16747e+06	-6.19326e+06
29	-766614	-10665.4	-1.21963e+06	-5.99093e+06	-703020	-36148.3	-1.29412e+06	-5.84225e+06	-661401	-34697.8	-1.21501e+06	-5.90535e+06	-677344	-35852.7	-1.33341e+06	-5.99705e+06
30	-878927	44850.4	-1.36014e+06	-5.90583e+06	-732938	-41828.7	-1.25126e+06	-5.80605e+06	-585675	-40303.9	-1.25551e+06	-5.87661e+06	-525042	-21875.8	-1.34107e+06	-5.9168e+06
31	-1.01882e+06	51601.2	-1.28818e+06	-5.72048e+06	-745335	-65153.6	-1.25089e+06	-5.6439e+06	-711061	-54723	-1.22956e+06	-5.65753e+06	-576012	-48866	-1.24262e+06	-5.66049e+06
32	-976739	-356482	-1.11963e+06	-5.47266e+06	-624795	-5897.37	-1.18245e+06	-5.43106e+06	-763170	-5985.47	-1.09636e+06	-5.3927e+06	-721761	-12348.5	-1.14651e+06	-5.49104e+06
33	-827927	-301408	-1.01717e+06	-4.90356e+06	-614940	-51282.9	-1.02762e+06	-4.9876e+06	-687804	-38770.1	-1.00478e+06	-4.9511e+06	-715624	-63506.5	-1.1332e+06	-4.93541e+06
34	-802914	-402739	-1.00868e+06	-4.26205e+06	-732068	-49275.1	-889037	-4.37798e+06	-602397	-35744.1	-907030	-4.42327e+06	-700196	-33503.9	-1.09802e+06	-4.36134e+06
35	-923033	-84170.7	-926039	-3.81852e+06	-743804	-52683.3	-823562	-4.08839e+06	-577696	-14097	-807376	-3.84219e+06	-681660	-14933.8	-1.02343e+06	-4.08875e+06
36	-1.26332e+06	-131654	-785993	-3.58174e+06	-800267	-66912.7	-735852	-3.90805e+06	-741483	-28771.5	-665563	-3.50003e+06	-648241	-44928.5	-990788	-3.89985e+06
37	-1.56207e+06	-180949	-763705	-3.75845e+06	-763368	-45686.8	-661498	-3.92198e+06	-734799	-2286.86	-670119	-3.71426e+06	-724454	-21165.3	-913363	-4.11887e+06
38	-1.68661e+06	-378514	-784118	-3.9436e+06	-571526	-92648	-635283	-4.06313e+06	-669116	-43819.7	-665406	-3.81384e+06	-667785	-48785.3	-815031	-4.23585e+06
39	-1605913	-248385	-841837	-4.33323e+06	-591047	-65850.8	-649126	-4.38342e+06	-654589	-20494.2	-707941	-4.13407e+06	-562817	-15197.3	-817477	-4.3183e+06
40	-1.63927e+06	-154611	-814989	-4.70814e+06	-732592	-60839.4	-708387	-4.66248e+06	-572975	6154.75	-838708	-4.58224e+06	-650212	-748.246	-821432	-4.51659e+06
41	-1585237	-146633	-788808	-4.86376e+06	-636918	-109709	-707472	-4.80053e+06	-575170	-59335	-798253	-4.78633e+06	-691475	-64170.7	-829066	-4.87581e+06
42	-1.57103e+06	-327424	-907278	-4.90507e+06	-751584	-52189.6	-778595	-4.99234e+06	-881466	-30421.1	-788768	-4.96235e+06	-751121	-21583.6	-856664	-5.16717e+06
43	-1.55876e+06	-276881	-907887	-4.91423e+06	-977035	-50981.4	-829908	-4.94592e+06	-838507	-18446.8	-915163	-5.02847e+06	-885212	-32719.8	-865573	-5.24594e+06
44	-1.53998e+06	-312598	-1.01242e+06	-5.089e+06	-983237	-54400.6	-961280	-4.9588e+06	-746104	-28646.6	-971861	-5.24443e+06	-920229	-57013.9	-894259	-5.45419e+06
45	-1.4939e+06	-317774	-1.10692e+06	-5.12405e+06	-998154	5554.17	-981560	-5.09464e+06	-694442	-7975.58	-898718	-5.34584e+06	-1.00232e+06	-33887.4	-992627	-5.60337e+06
46	-1.37775e+06	-165989	-1.07213e+06	-5.36921e+06	-1.1024e+06	78023.8	-1.00341e+06	-5.22904e+06	-586652	-44233.2	-1.01859e+06	-5.35835e+06	-861432	-56357.1	-1.01282e+06	-5.90875e+06
47	-1.32247e+06	-188821	-1.17053e+06	-5.46907e+06	-1.21572e+06	63720.2	-1.09857e+06	-5.34644e+06	-667625	-33985.5	-1.02405e+06	-5.43699e+06	-780639	-48113.6	-1.0305e+06	-6.06013e+06
48	-1.24578e+06	-338816	-1.1924e+06	-5.57772e+06	-1.33683e+06	273444	-1.15452e+06	-5.65961e+06	-816737	2293.68	-1.00819e+06	-5.51923e+06	-806756	-22533.8	-1.03e+06	-5.99126e+06
49	-1.28154e+06	-370150	-1.15189e+06	-5.73936e+06	-1.33144e+06	-336002	-1.23853e+06	-5.75816e+06	-881879	-51530.8	-1.13146e+06	-5.66585e+06	-807546	-49091.1	-979121	-5.85979e+06
50	-1.27626e+06	-211363	-1.17295e+06	-5.88704e+06	-1.2318e+06	-473843	-1.26434e+06	-5.84428e+06	-805551	-62699.1	-1.18231e+06	-5.92019e+06	-712302	-64293.8	-1.01927e+06	-6.03274e+06
51	-1.25443e+06	-202239	-1.08954e+06	-5.93484e+06	-1.17368e+06	-624349	-1.1485e+06	-5.91206e+06	-753875	-28173.9	-1.16163e+06	-6.02222e+06	-630849	-67270.2	-1.02608e+06	-6.31479e+06
52	-1.3487e+06	-198490	-1.01454e+06	-5.96647e+06	-1.09303e+06	-72443.7	-1.10268e+06	-5.89177e+06	-775048	-24910.6	-1.04799e+06	-6.03961e+06	-589581	-61371.6	-964658	-6.33171e+06
53	-1.37581e+06	-343336	-1.01037e+06	-6.09794e+06	-1.24015e+06	-188928	-1.1022e+06	-6.13445e+06	-898725	-27896.9	-1.00767e+06	-6.0239e+06	-619089	-31891.1	-961481	-6.15946e+06
54	-1.419e+06	-300787	-938815	-6.04166e+06	-1.48555e+06	-179410	-952014	-6.23428e+06	-931974	-65012.2	-957070	-6.00298e+06	-667638	-56827.1	-789450	-6.08362e+06
55	-1.49272e+06	-69471.5	-859360	-6.01028e+06	-1.58183e+06	-152122	-842022	-6.00639e+06	-900207	-29424	-941812	-6.13698e+06	-675512	-39944.1	-608291	-6.26171e+06
56	-1527999	-166158	-845998	-5.7643e+06	-1.60288e+06	-203158	-773139	-5.78574e+06	-839545	-41762.3	-1.01665e+06	-6.14922e+06	-720000	-34186.9	-753231	-6.25106e+06
57	-1.51185e+06	-288695	-954555	-5.45153e+06	-1.54352e+06	-231195	-888434	-5.55863e+06	-874406	-46813.3	-992780	-5.87046e+06	-788315	2878.14	-922211	-6.04122e+06
58	-1.48766e+06	-167538	-981502	-5.56891e+06	-1.64066e+06	-310032	-991973	-5.38668e+06	-874596	-110277	-909582	-5.74943e+06	-837760	-34389.4	-759970	-5.91599e+06
59	-1.45065e+06	-202995	-968898	-5.49088e+06	-1.50185e+06	-294544	-934049	-5.40044e+06	-746784	-118834	-867024	-5.58098e+06	-921496	-83791	-618775	-5.63215e+06
60	-1.37413e+06	-111415	-967536	-5.30112e+06	-1.40607e+06	-261681	-876621	-5.37996e+06	-780186	-35129.4	-905371	-5.35781e+06	-884715	-30056.2	-610158	-5.49278e+06
61	-1.38898e+06	-31838.4	-963988	-4.9586e+06	-1.57456e+06	-258212	-940851	-5.1099e+06	-808026	-18786.4	-982081	-4.94115e+06	-824950	-13406.8	-677049	-5.30312e+06
62	-1.44527e+06	-246192	-945614	-4.49046e+06	-1.54211e+06	-269488	-991964	-4.64587e+06	-948662	144356	-975530	-4.57389e+06	-666185	-47931.6	-759360	-4.74659e+06
63	-1.48595e+06	-199435	-1.00053e+06	-3.83063e+06	-1.53725e+06	-156151	-987402	-3.97133e+06	-1.0812e+06	90214.2	-1.03782e+06	-4.0257e+06	-550392	-24535.6	-864062	-4.05351e+06
64	-1.49474e+06	-193033	-1.00359e+06	-3.41286e+06	-1665865	-218824	-892368	-3.48809e+06	-1.23559e+06	334806	-1.02473e+06	-3.65968e+06	-601627	-44340.5	-931761	-3.48734e+06
65	-1.5474e+06	-226684	-846777	-3.43844e+06	-1.60585e+06	-303094	-813262	-3.48991e+06	-1.59162e+06	-532783	-858143	-3.69879e+06	-642288	-12760.3	-865137	-3.47128e+06
66	-1.56413e+06	-176902	-740228	-3.66215e+06	-1.64387e+06	-265130	-712480	-3.66956e+06	-1.66655e+06	-252096	-741217	-3.72449e+06	-731591	-15343.4	-726426	-3.5734e+06
67	-1.57019e+06	-161997	-701278	-3.75402e+06	-1.72837e+06	-236768	-611466	-3.76124e+06	-1.57109e+06	-132063	-757626	-3.8463e+06	-855588	-13346.9	-654858	-3.77199e+06
68	-1.69309e+06	-207886	-838122	-3.99939e+06	-1.77733e+06	-176163	-647612	-3.93263e+06	-1.51792e+06	-368035	-898898	-4.12555e+06	-955880	-2877.84	-655974	-4.09518e+06
69	-1.80213e+06	-248319	-941717	-4.31345e+06	-1.80837e+06	-154284	-677343	-4.22652e+06	-1.59314e+06	-372628	-931869	-4.40993e+06	-914328	-52084.6	-661649	-4.55725e+06
70	-1.8369e+06	-194166	-800703	-4.5552e+06	-1.97631e+06	-216886	-715374	-4.49189e+06	-1.82155e+06	-247001	-788229	-4.57815e+06	-812290	-54339.2	-662762	-4.80884e+06
71	-1.86853e+06	-276096	-731738	-4.81285e+06	-2.05716e+06	-307693	-776676	-4.70201e+06	-1.98576e+06	-253805	-790095	-4.71525e+06	-717567	9321.62	-646024	-4.90752e+06
72	-1.97486e+06	-279499	-730335	-4.83134e+06	-2.03038e+06	-366394	-722170	-4.75516e+06	-2.13397e+06	-348345	-790295	-4.70633e+06	-743924	-10053.2	-567009	-4.8972e+06
73	-1.76903e+06	-327431	-781855	-4.54998e+06	-1.88916e+06	-363260	-691936	-4.61718e+06	-2.06712e+06	-281586	-772536	-4.48815e+06	-877010	-37724.3	-603643	-4.67643e+06
74	-1.58292e+06	-201751	-964958	-4.65818e+06	-1.73417e+06	-227439	-871065	-4.69167e+06	-1.94051e+06	-339281	-961496	-4.58495e+06	-972707	-21620.8	-828999	-4.8978e+06
75	-1.54952e+06	-188840	-1.21247e+06	-5.27877e+06	-1.60284e+06	-280186	-1.26912e+06	-5.2197e+06	-1.76838e+06	-506185	-1.27018e+06	-5.33913e+06	-1.09206e+06	-60237.8	-1.13595e+06	-5.48738e+06
76	-1.68412e+06	-133494	-1.74311e+06	-6.74868e+06	-1.69944e+06	-83781.1	-1.89367e+06	-6.68402e+06	-1.92051e+06	-277997	-1.77761e+06	-6.76723e+06	-1.27741e+06	11066.1	-1.79505e+06	-6.78203e+06
77	-2.07883e+06	-91915.2	-1.78103e+06	-8.86045e+06	-2.09805e+06	-76065.8	-1.79617e+06	-8.79309e+06	-2.34029e+06	-166108	-1.74235e+06	-8.98953e+06	-1.48158e+06	-28349.2	-1.80477e+06	-9.17688e+06
78	-2.80798e+06	-163788	-2.09325e+06	-1.19584e+07	-2.81236e+06	-186774	-2.08363e+06	-1.18733e+07	-3.12159e+06	-258784	-2.03496e+06	-12069319	-1.8394e+06	-60678.4	-2.22183e+06	-1.21262e+07
79	-4.10884e+06	-175819	-2.09654e+06	-1.59985e+07	-4.12344e+06	-169434	-2.10211e+06	-1.5941e+07	-4.34392e+06	-283025	-2.05753e+06	-16340479	-2.54526e+06	-18370.9	-2.33088e+06	-1.60229e+07
80	-6.13011e+06	-167027	-2.65047e+06	-20627880	-6.19262e+06	-171648	-2.6242e+06	-2.08872e+07	-6.30475e+06	-229298	-2.63603e+06	-2.09052e+07	-3.61621e+06	-48213.5	-2.82398e+06	-2.06279e+07
81	-9.19871e+06	220880	-4.42139e+06	-2.4876e+07	-9.29256e+06	232086	-4.36205e+06	-2.52335e+07	-9.34628e+06	187278	-4.4767e+06	-2.49893e+07	-5.68784e+06	-45600.6	-4.62641e+06	-2.48464e+07
82	-1.34528e+07	-1.09453e+06	-8.98603e+06	-2.70148e+07	-1.35448e+07	-1.1588e+06	-8.74368e+06	-2.70542e+07	-13577568	-1.18005e+06	-9.11471e+06	-2.69375e+07	-9.47448e+06	-432983	-9.14744e+06	-26287474
83	-1.87172e+07	-7.25098e+06	-2.03881e+07	-26787139	-1.87657e+07	-7.38913e+06	-2.08115e+07	-2.67749e+07	-1.87675e+07	-7.16918e+06	-2.06862e+07	-2.6733e+07	-1.48711e+07	-2.39481e+06	-1.9275e+07	-2.57422e+07
84	-2.42083e+07	-2.10435e+07	-3.53747e+07	-2.6147e+07	-2.41938e+07	-2.12179e+07	-3.5453e+07	-2.61023e+07	-2.41341e+07	-2.13522e+07	-3.53257e+07	-26145444	-2.10747e+07	-1.26837e+07	-3.13953e+07	-2.51896e+07
85	-2.87397e+07	-3.47061e+07	-3.52378e+07	-2.55716e+07	-2.86787e+07	-3.5163e+07	-3.54126e+07	-2.54412e+07	-2.85811e+07	-3.56844e+07	-3.5425e+07	-2.56239e+07	-2.68618e+07	-1.68294e+07	-3.1751e+07	-2.47432e+07
86	-3.1558e+07	-4.81069e+07	-3.51409e+07	-2.52475e+07	-3.14788e+07	-48267298	-3.52992e+07	-2.51568e+07	-3.13606e+07	-4.83625e+07	-3.53304e+07	-2.54223e+07	-3.10377e+07	-3.62723e+07	-3.22455e+07	-2.44499e+07
87	-3.27565e+07	-44462795	-3.47726e+07	-2.48839e+07	-3.27141e+07	-4.45729e+07	-3.48894e+07	-2.49524e+07	-3.25882e+07	-4.45615e+07	-3.49879e+07	-2.51908e+07	-33324196	-5.33825e+07	-3.26501e+07	-2.43001e+07
88	-3.29359e+07	-4.06234e+07	-3.39955e+07	-2.46691e+07	-3.29615e+07	-4.07235e+07	-3.41747e+07	-2.46407e+07	-3.28664e+07	-4.07116e+07	-3.42552e+07	-2.48756e+07	-3.41375e+07	-4.60725e+07	-3.27529e+07	-2.42293e+07
89	-3.26647e+07	-3.77707e+07	-3.31977e+07	-2.45784e+07	-3.27169e+07	-3.78449e+07	-3.3283e+07	-2.44518e+07	-3.26387e+07	-37868732	-3.32841e+07	-2.45989e+07	-3.40651e+07	-4.13651e+07	-3.26356e+07	-2.40902e+07
90	-3.21588e+07	-3.55771e+07	-3.23333e+07	-2.43687e+07	-3.22102e+07	-3.56337e+07	-32337707	-2.43175e+07	-3.21305e+07	-3.57385e+07	-32396629	-2.45234e+07	-3.3611e+07	-3.82082e+07	-3.23053e+07	-2.39675e+07
91	-3.15194e+07	-3.38551e+07	-3.1422e+07	-2.42057e+07	-3.15503e+07	-3.39999e+07	-3.14107e+07	-2.41857e+07	-3.15745e+07	-3.40701e+07	-3.14373e+07	-2.44708e+07	-3.29248e+07	-3.58974e+07	-31603417	-2.39456e+07
92	-3.08532e+07	-3.25374e+07	-3.06272e+07	-2.4038e+07	-3.08841e+07	-3.27164e+07	-3.05521e+07	-24050440	-3.10073e+07	-3.272e+07	-3.06035e+07	-2.421e+07	-3.22002e+07	-3.41717e+07	-3.09974e+07	-2.38261e+07
93	-3.02478e+07	-3.15035e+07	-2.99097e+07	-2.38407e+07	-3.02899e+07	-3.15765e+07	-2.99005e+07	-23880656	-3.04179e+07	-3.15608e+07	-2.99283e+07	-2.39498e+07	-31516640	-32905834	-3.04199e+07	-2.35572e+07
94	-2.97783e+07	-3.05803e+07	-2.93095e+07	-2.36995e+07	-2.9829e+07	-3.0682e+07	-29266064	-2.36547e+07	-2.98936e+07	-3.06348e+07	-2.92667e+07	-2.37133e+07	-3.08809e+07	-3.18673e+07	-2.98601e+07	-23301193
95	-2.9395e+07	-2.984e+07	-2.8731e+07	-2.35145e+07	-2.94353e+07	-2.99189e+07	-2.85771e+07	-2.34645e+07	-2.94658e+07	-2.99367e+07	-2.86936e+07	-2.34787e+07	-3.03224e+07	-3.09885e+07	-2.93522e+07	-23276532
96	-2.90364e+07	-2.92946e+07	-2.82471e+07	-2.3422e+07	-2.90634e+07	-29276400	-2.81258e+07	-2.34271e+07	-2.91369e+07	-2.93917e+07	-2.81716e+07	-2.34288e+07	-2.98695e+07	-3.02945e+07	-2.87921e+07	-2.32591e+07
97	-2.87656e+07	-2.88422e+07	-2.78392e+07	-2.34228e+07	-2.87947e+07	-2.88598e+07	-2.77757e+07	-2.33562e+07	-2.89167e+07	-2.89575e+07	-2.77664e+07	-2.33721e+07	-2.95067e+07	-2.98003e+07	-2.83915e+07	-2.31126e+07
98	-2.85649e+07	-2.84811e+07	-2.74378e+07	-2.32844e+07	-2.86277e+07	-2.8616e+07	-2.74404e+07	-2.32534e+07	-2.87701e+07	-2.86265e+07	-2.75126e+07	-2.31958e+07	-2.92592e+07	-2.94278e+07	-28049912	-2.31426e+07
99	-2.84457e+07	-2.82865e+07	-27189906	-2.31632e+07	-2.84896e+07	-2.8461e+07	-2.71929e+07	-2.31641e+07	-2.8623e+07	-2.84527e+07	-2.73704e+07	-2.3123e+07	-2.91495e+07	-29187115	-2.77648e+07	-2.31407e+07
100	-2.84035e+07	-2.82697e+07	-2.7023e+07	-2.31505e+07	-2.84243e+07	-2.83684e+07	-2.71333e+07	-2.30573e+07	-28554262	-2.83773e+07	-2.72587e+07	-2.30656e+07	-2.91236e+07	-2.9107e+07	-2.7674e+07	-2.29866e+07
	Fig.12 data of displacement
	25m				50m				75m				100m
	Monitoring line1	Monitoring line2	Monitoring line3	Monitoring line4	Monitoring line1	Monitoring line2	Monitoring line3	Monitoring line4	Monitoring line1	Monitoring line2	Monitoring line3	Monitoring line4	Monitoring line1	Monitoring line2	Monitoring line3	Monitoring line4
1	-0.000946662	-0.00278753	-0.00662411	-0.0112701	-0.00664666	-0.0112591	-0.0189768	-0.0281978	-0.0158168	-0.0239573	-0.0380568	-0.0529236	-0.0178937	-0.0264537	-0.0414722	-0.0583516
2	-0.000921277	-0.00280095	-0.00676794	-0.0114894	-0.00664212	-0.0113555	-0.0192122	-0.0284225	-0.0158439	-0.0240609	-0.0383512	-0.0533275	-0.0179324	-0.0266738	-0.0418878	-0.0588222
3	-0.000842644	-0.00283102	-0.00694241	-0.0117577	-0.00658208	-0.0113963	-0.0195486	-0.0289217	-0.0157978	-0.0241907	-0.0387095	-0.0540484	-0.0178996	-0.0268449	-0.0424224	-0.0595744
4	-0.000713124	-0.0028277	-0.00722661	-0.0121265	-0.00644477	-0.0113835	-0.020033	-0.0296199	-0.0156735	-0.0242424	-0.0391957	-0.0549769	-0.0177979	-0.0270243	-0.0430279	-0.0605752
5	-0.000525777	-0.00280289	-0.00759078	-0.0125792	-0.00626444	-0.0114093	-0.0206352	-0.0304746	-0.015445	-0.0242372	-0.0397636	-0.0560793	-0.0176021	-0.027195	-0.043899	-0.0618539
6	-0.000264397	-0.00274828	-0.00805637	-0.0131641	-0.00600703	-0.0114011	-0.0213282	-0.0314436	-0.0151079	-0.0242095	-0.0404974	-0.0574605	-0.0172746	-0.027275	-0.0448991	-0.0633143
7	5.73e-05	-0.00268802	-0.00864691	-0.0138462	-0.00564085	-0.0113751	-0.022163	-0.0326635	-0.0146317	-0.0241335	-0.0414612	-0.0591138	-0.0168166	-0.0272868	-0.0460911	-0.065224
8	0.000469197	-0.00263337	-0.00939086	-0.0145617	-0.00514587	-0.0113678	-0.023214	-0.0340913	-0.014004	-0.0240054	-0.042643	-0.061004	-0.0161891	-0.0272378	-0.0474913	-0.0674613
9	0.000989536	-0.0025361	-0.0103308	-0.0154769	-0.00450412	-0.0112881	-0.024459	-0.0355948	-0.0132015	-0.0238033	-0.0440663	-0.0631736	-0.0153807	-0.0271314	-0.049154	-0.0699371
10	0.00163893	-0.00239448	-0.0114615	-0.0164999	-0.00368087	-0.0111107	-0.0260131	-0.0374002	-0.0121686	-0.0234825	-0.0457401	-0.0656075	-0.014333	-0.0269559	-0.0511076	-0.0726988
11	0.00244422	-0.00210676	-0.0128339	-0.0175897	-0.00262814	-0.0108314	-0.0279488	-0.0394359	-0.0108623	-0.0230171	-0.0479465	-0.0683399	-0.0129842	-0.026545	-0.0534774	-0.0757511
12	0.00343933	-0.00174859	-0.0145123	-0.0187823	-0.00134584	-0.0103929	-0.0302948	-0.0415773	-0.0092286	-0.0223656	-0.0506375	-0.0713729	-0.0112498	-0.025904	-0.0563358	-0.0791769
13	0.00467103	-0.0011349	-0.0166308	-0.0200198	0.000268992	-0.00971932	-0.0332092	-0.0438764	-0.00718344	-0.0213741	-0.0538393	-0.0745881	-0.00908347	-0.0248777	-0.0597089	-0.0828826
14	0.0061524	-0.000109049	-0.0192217	-0.0213307	0.00228555	-0.00858217	-0.036706	-0.046364	-0.00465433	-0.0198317	-0.0576159	-0.0781396	-0.00637017	-0.0232038	-0.0637822	-0.08684
15	0.00795399	0.00170127	-0.0224182	-0.0226837	0.00476613	-0.00656944	-0.0409	-0.048932	-0.00153463	-0.0173575	-0.0620709	-0.0819478	-0.00302932	-0.0204195	-0.0685286	-0.0909976
16	0.0101058	0.00469835	-0.0262112	-0.024028	0.00777382	-0.00363982	-0.0457339	-0.051612	0.00221224	-0.0133959	-0.066933	-0.0861673	0.000973668	-0.0157747	-0.0739129	-0.0956561
17	0.0126668	0.0112979	-0.0306224	-0.0253283	0.0113604	0.00777325	-0.0509182	-0.0545003	0.00665522	0.000997434	-0.0742748	-0.0905583	0.00566528	-0.000255224	-0.0811317	-0.100569
18	0.0156086	0.0384672	-0.0359699	-0.0265038	0.0154915	0.0385882	-0.0617488	-0.0573711	0.0116707	0.0354124	-0.0876383	-0.0952924	0.010894	0.0347778	-0.0936711	-0.105655
19	0.0187551	0.0590347	-0.042195	-0.0276533	0.0199271	0.0609869	-0.0722703	-0.0604534	0.0169685	0.0594123	-0.122992	-0.100158	0.016377	0.0590401	-0.128747	-0.110948
20	0.0218674	0.0660188	-0.0480356	-0.0285877	0.0243633	0.0695322	-0.0824251	-0.0633887	0.0221904	0.0690532	-0.155452	-0.105485	0.0217532	0.0687488	-0.176867	-0.117168
21	0.024706	0.0672763	-0.0531674	-0.0294029	0.0285242	0.0722987	-0.0934728	-0.0662265	0.0270569	0.0722925	-0.173037	-0.114937	0.0267551	0.072095	-0.209561	-0.128932
22	0.0270692	0.0670532	-0.0574873	-0.02997	0.0322245	0.0738092	-0.105289	-0.0689072	0.0314113	0.0741913	-0.188597	-0.129561	0.0312229	0.0740569	-0.230645	-0.152161
23	0.0289072	0.067003	-0.0605344	-0.0303557	0.0354347	0.0756274	-0.116481	-0.0714314	0.0351839	0.0762788	-0.204255	-0.1436	0.035086	0.0760955	-0.248598	-0.18109
24	0.0301805	0.0672057	-0.0622179	-0.0304436	0.0382117	0.0773906	-0.125587	-0.0737338	0.0384009	0.0782454	-0.217884	-0.152046	0.0383855	0.0781188	-0.264375	-0.199453
25	0.0309202	0.0675154	-0.0627292	-0.0303445	0.0405486	0.0788927	-0.132017	-0.0758672	0.0411052	0.0798653	-0.228239	-0.156537	0.0411566	0.0798682	-0.277589	-0.207267
26	0.0310464	0.0672063	-0.0622124	-0.0299488	0.042477	0.079575	-0.136164	-0.0777341	0.0433532	0.0807319	-0.235188	-0.160335	0.0434276	0.080758	-0.288018	-0.213313
27	0.030815	0.0665876	-0.060604	-0.0293588	0.0440489	0.0799706	-0.138883	-0.0792848	0.045201	0.0812123	-0.239663	-0.164178	0.0453028	0.0813466	-0.296041	-0.219758
28	0.030118	0.0666629	-0.057804	-0.028501	0.0453255	0.0806915	-0.140797	-0.0804619	0.0467434	0.0821388	-0.242792	-0.168008	0.0469193	0.082257	-0.302342	-0.226801
29	0.0289695	0.0674212	-0.0538792	-0.0273917	0.0463443	0.0814564	-0.142296	-0.0817713	0.0480637	0.0831588	-0.245549	-0.171789	0.0483261	0.0832679	-0.307817	-0.233761
30	0.0273095	0.0684494	-0.0488883	-0.0261237	0.0472284	0.0824579	-0.143469	-0.0830848	0.0492115	0.0844646	-0.248155	-0.175844	0.0495573	0.0845983	-0.312983	-0.24057
31	0.0251513	0.0673857	-0.0432246	-0.024824	0.0478699	0.0835249	-0.144274	-0.0846446	0.0502505	0.0859001	-0.250643	-0.180412	0.0506889	0.086145	-0.317882	-0.247066
32	0.0225102	0.0607826	-0.037147	-0.0233302	0.0483429	0.0840564	-0.144686	-0.0855365	0.0512021	0.086907	-0.253009	-0.185035	0.0516478	0.0872602	-0.322551	-0.253481
33	0.0195508	0.0421904	-0.0314691	-0.0218428	0.0486692	0.0844412	-0.144656	-0.0860789	0.0520539	0.0879025	-0.255083	-0.189484	0.0525925	0.0883082	-0.32678	-0.259386
34	0.0164771	0.0150382	-0.0265588	-0.0202944	0.048912	0.0846971	-0.144277	-0.085911	0.0528064	0.088712	-0.256777	-0.19329	0.0534388	0.0892689	-0.330661	-0.264578
35	0.0135618	0.00518146	-0.0223247	-0.0187679	0.0490193	0.0845227	-0.143479	-0.0851906	0.0535266	0.0891086	-0.258163	-0.196168	0.0542868	0.0898461	-0.334278	-0.268975
36	0.0109723	0.0020536	-0.0188604	-0.0172253	0.0489681	0.0842003	-0.142222	-0.0839925	0.0541383	0.0895856	-0.259222	-0.198151	0.0550538	0.0904931	-0.337519	-0.272736
37	0.00877796	0.00032279	-0.0159863	-0.0158103	0.0487452	0.0835723	-0.140532	-0.0823594	0.0547366	0.0897002	-0.259924	-0.199467	0.0557468	0.0908564	-0.340378	-0.275811
38	0.00694952	-0.000613995	-0.0136324	-0.0144255	0.0483503	0.0828385	-0.138434	-0.0804418	0.0552048	0.089986	-0.260362	-0.200302	0.056428	0.0913204	-0.342799	-0.278572
39	0.00544424	-0.00109087	-0.0117323	-0.0130849	0.0477824	0.0819815	-0.135975	-0.0781723	0.055573	0.0901728	-0.260494	-0.200649	0.056944	0.091653	-0.344848	-0.281085
40	0.00421491	-0.00133006	-0.0101164	-0.0118851	0.0470102	0.0813931	-0.133106	-0.0759001	0.0558651	0.0908366	-0.260442	-0.200766	0.0574712	0.0924467	-0.346615	-0.283607
41	0.00321636	-0.00144217	-0.00876875	-0.0107411	0.0460103	0.0809428	-0.12972	-0.0734074	0.0560584	0.0916645	-0.260156	-0.200774	0.0579269	0.0935682	-0.348128	-0.285994
42	0.00242099	-0.00148625	-0.00761602	-0.00966025	0.0447992	0.0800364	-0.125566	-0.0706921	0.0562237	0.0920122	-0.259652	-0.200651	0.0583264	0.0942359	-0.349456	-0.28841
43	0.00178958	-0.00149245	-0.00663251	-0.00867071	0.0432781	0.0792863	-0.120233	-0.0677919	0.0562649	0.0925403	-0.258888	-0.200396	0.0586886	0.0950698	-0.350579	-0.29057
44	0.00128865	-0.00147136	-0.00576962	-0.00772041	0.0414881	0.0778961	-0.11327	-0.0646229	0.0563647	0.0923677	-0.258005	-0.199817	0.0590678	0.0953196	-0.351408	-0.292741
45	0.000889751	-0.00143654	-0.00503599	-0.0068837	0.0393198	0.0767201	-0.104465	-0.0612256	0.0563688	0.0921262	-0.256994	-0.198972	0.0594897	0.09551	-0.351959	-0.294529
46	0.000572613	-0.00137794	-0.00441985	-0.00611581	0.0367767	0.0762527	-0.0939142	-0.0576067	0.0563023	0.0915891	-0.255755	-0.197835	0.059863	0.0954432	-0.352361	-0.296238
47	0.000333599	-0.0012972	-0.00386412	-0.00544841	0.0337896	0.075506	-0.0823412	-0.0539428	0.0561731	0.0907358	-0.254487	-0.196261	0.0602412	0.0950168	-0.352607	-0.297611
48	0.000149225	-0.00120783	-0.00339404	-0.00484432	0.0303875	0.0730039	-0.0707022	-0.0503284	0.0559479	0.0906766	-0.252999	-0.194536	0.0605714	0.0954397	-0.352671	-0.298704
49	1.16e-05	-0.00112959	-0.00299365	-0.00429696	0.0266038	0.0643476	-0.0588487	-0.0466247	0.0556263	0.090831	-0.251244	-0.192244	0.0608226	0.0962411	-0.352601	-0.299302
50	-8.44e-05	-0.00103862	-0.00261248	-0.00379457	0.0225179	0.043647	-0.0477023	-0.04319	0.0552023	0.0909338	-0.249131	-0.189606	0.0610791	0.0969576	-0.352504	-0.299759
51	-0.000150869	-0.000951922	-0.00229878	-0.00330588	0.0184654	0.014587	-0.0400968	-0.0397596	0.0546481	0.0904786	-0.24676	-0.186361	0.0612879	0.0973011	-0.352124	-0.299726
52	-0.00019511	-0.0008786	-0.0020363	-0.00292085	0.014646	0.00210542	-0.0346695	-0.0366209	0.0539524	0.0897803	-0.244124	-0.182953	0.0614089	0.0975171	-0.35157	-0.29967
53	-0.000232847	-0.000806744	-0.00178672	-0.00259208	0.0113092	-0.00166406	-0.0299754	-0.0335342	0.0531948	0.088733	-0.241291	-0.17926	0.061529	0.0974734	-0.350751	-0.299279
54	-0.000254778	-0.000742939	-0.0015588	-0.0023092	0.00853231	-0.00323914	-0.0260194	-0.030639	0.0523425	0.0878133	-0.238157	-0.175552	0.0615868	0.0976687	-0.349943	-0.298609
55	-0.000261278	-0.000672346	-0.00134704	-0.00204763	0.00625979	-0.00410893	-0.0227273	-0.0278363	0.0512898	0.0870214	-0.234736	-0.171585	0.06169	0.0981145	-0.349009	-0.29772
56	-0.000259304	-0.000609767	-0.00117916	-0.00178908	0.00442514	-0.00451058	-0.0199297	-0.025308	0.0501869	0.0859324	-0.230886	-0.167394	0.0617494	0.0982021	-0.34796	-0.296744
57	-0.000256562	-0.000569335	-0.00104014	-0.00156108	0.00296068	-0.00467262	-0.017531	-0.0229593	0.0489378	0.0849877	-0.226448	-0.162782	0.0617774	0.0984526	-0.346666	-0.295499
58	-0.000250607	-0.000522359	-0.000923556	-0.00134519	0.00181092	-0.0046835	-0.0154378	-0.0208594	0.0474901	0.0835194	-0.221079	-0.15699	0.0617615	0.0979662	-0.345085	-0.293867
59	-0.000239931	-0.00046884	-0.000804031	-0.00115592	0.000922488	-0.00457433	-0.0137203	-0.0188925	0.0458067	0.0822935	-0.214416	-0.149283	0.0617517	0.0978302	-0.343321	-0.292108
60	-0.00022462	-0.000418804	-0.000698802	-0.000991223	0.000243914	-0.00444801	-0.012213	-0.0169938	0.0437298	0.0810261	-0.205869	-0.139321	0.0616886	0.0976072	-0.341345	-0.29004
61	-0.000206075	-0.00037167	-0.000613801	-0.000839727	-0.000273629	-0.00427415	-0.0108911	-0.0153004	0.0412788	0.0791696	-0.195068	-0.128	0.0615587	0.0971311	-0.338983	-0.287742
62	-0.000186864	-0.000326974	-0.00051897	-0.000708567	-0.000665444	-0.00404579	-0.00975068	-0.013751	0.0383815	0.0781173	-0.182029	-0.116458	0.0613959	0.0969304	-0.336447	-0.285232
63	-0.000169856	-0.00028996	-0.000444409	-0.000609352	-0.000946794	-0.00381719	-0.00870503	-0.0123502	0.0350119	0.0769739	-0.165316	-0.106141	0.0611701	0.0968031	-0.333922	-0.282489
64	-0.000153952	-0.00025655	-0.000389909	-0.000523542	-0.00115121	-0.00357022	-0.00777309	-0.0110136	0.0311436	0.0741678	-0.140415	-0.0975201	0.0608177	0.0962442	-0.331191	-0.279239
65	-0.000141237	-0.000219494	-0.000340611	-0.000436172	-0.00130141	-0.00333991	-0.00694142	-0.00984758	0.0268021	0.0646922	-0.107398	-0.0904733	0.0603936	0.0955597	-0.328298	-0.275551
66	-0.000126854	-0.000184564	-0.000292527	-0.000369935	-0.00138439	-0.00312759	-0.00617301	-0.00878183	0.0221127	0.0428182	-0.0785749	-0.0841192	0.0599457	0.0948994	-0.325064	-0.271426
67	-0.000113006	-0.000159477	-0.00025114	-0.000319664	-0.00141798	-0.00289942	-0.00551625	-0.00779265	0.0172963	0.0109167	-0.0609638	-0.0781856	0.0593431	0.09422	-0.321435	-0.266886
68	-0.0001015	-0.000142618	-0.000208701	-0.000277897	-0.00140644	-0.00268629	-0.00495919	-0.00689899	0.0126464	-0.00500847	-0.0558686	-0.0725701	0.0586928	0.0934828	-0.317409	-0.261748
69	-9.15e-05	-0.000128575	-0.000180702	-0.000237777	-0.00136733	-0.00247236	-0.00440671	-0.00613462	0.00847593	-0.010498	-0.0510421	-0.0672918	0.0579353	0.0927453	-0.312958	-0.256223
70	-8.23e-05	-0.000116057	-0.000160743	-0.000206954	-0.00129693	-0.00222759	-0.00391295	-0.00540636	0.00491177	-0.0123496	-0.0467135	-0.0623209	0.0570946	0.0922379	-0.308143	-0.25017
71	-7.58e-05	-0.000105443	-0.000145157	-0.000182825	-0.00122154	-0.00199964	-0.00344027	-0.00473357	0.0019937	-0.0135367	-0.0427995	-0.0576087	0.0561718	0.0914427	-0.303009	-0.243823
72	-7.03e-05	-9.82e-05	-0.000131989	-0.000164543	-0.00114474	-0.00177857	-0.00299509	-0.00414057	-0.000365167	-0.0141257	-0.0393188	-0.0531969	0.0550727	0.0901407	-0.297482	-0.236932
73	-6.67e-05	-9.16e-05	-0.000120697	-0.000150711	-0.00104957	-0.00158804	-0.00260203	-0.00364817	-0.00222139	-0.0143494	-0.0361832	-0.0490387	0.0538305	0.0886241	-0.291438	-0.2294
74	-6.42e-05	-8.61e-05	-0.000112256	-0.000139664	-0.000963949	-0.00140456	-0.00228944	-0.00318015	-0.00364646	-0.0143783	-0.0333355	-0.0451626	0.0524615	0.0872672	-0.284737	-0.220602
75	-6.22e-05	-8.26e-05	-0.000106021	-0.000131135	-0.000871898	-0.00125769	-0.00200907	-0.00275265	-0.00473968	-0.0142313	-0.030714	-0.0415616	0.0508864	0.0861133	-0.276977	-0.209041
76	-6.04e-05	-7.94e-05	-0.000101493	-0.000124961	-0.000785408	-0.00110382	-0.00174687	-0.00238426	-0.0055396	-0.0139184	-0.028327	-0.0381488	0.0489966	0.0850405	-0.267904	-0.193695
77	-5.92e-05	-7.66e-05	-9.87e-05	-0.000121021	-0.000705426	-0.0009443	-0.00151012	-0.00204386	-0.00610861	-0.013497	-0.0260693	-0.0349928	0.0467553	0.0836799	-0.256998	-0.174933
78	-5.85e-05	-7.54e-05	-9.67e-05	-0.000118964	-0.000626446	-0.000821142	-0.00129963	-0.00173238	-0.00648569	-0.0129866	-0.0240138	-0.0320176	0.0440981	0.0823573	-0.243804	-0.155274
79	-5.81e-05	-7.44e-05	-9.59e-05	-0.000117894	-0.000558646	-0.00072324	-0.0011099	-0.00146795	-0.00669895	-0.0124726	-0.0220658	-0.0291628	0.0409034	0.0812053	-0.225974	-0.137439
80	-5.81e-05	-7.43e-05	-9.57e-05	-0.000117658	-0.000488015	-0.000623052	-0.00092832	-0.0012322	-0.00678091	-0.0118965	-0.0202147	-0.0264893	0.0371062	0.0797342	-0.199061	-0.123436
81	-5.85e-05	-7.49e-05	-9.6e-05	-0.000118901	-0.000425998	-0.00053209	-0.000767632	-0.00100455	-0.00676801	-0.0112585	-0.018508	-0.0240286	0.0327	0.076607	-0.159987	-0.113113
82	-5.95e-05	-7.58e-05	-9.72e-05	-0.000120573	-0.00037407	-0.000455164	-0.000623633	-0.000817397	-0.0066593	-0.0106293	-0.0169037	-0.0216663	0.0277144	0.0659825	-0.117103	-0.104434
83	-6.07e-05	-7.66e-05	-9.84e-05	-0.000122209	-0.00032785	-0.000376969	-0.000497722	-0.000659703	-0.00650281	-0.00999036	-0.0153976	-0.0194564	0.0222783	0.0426185	-0.08623	-0.0975786
84	-6.22e-05	-7.77e-05	-9.97e-05	-0.000124902	-0.000285987	-0.000318414	-0.000400078	-0.000516594	-0.00631737	-0.0093641	-0.0139461	-0.0174511	0.0166307	0.0076837	-0.0713905	-0.0913133
85	-6.36e-05	-7.91e-05	-0.000100877	-0.000127607	-0.000246143	-0.000270384	-0.000330801	-0.000394131	-0.00608812	-0.00870254	-0.0126955	-0.0155525	0.0111009	-0.0103634	-0.0660788	-0.0854837
86	-6.52e-05	-8.11e-05	-0.000102652	-0.00013005	-0.000212777	-0.000226179	-0.000263287	-0.000302863	-0.00583904	-0.00805297	-0.0114884	-0.0138542	0.00610531	-0.0168252	-0.0611697	-0.0801295
87	-6.7e-05	-8.27e-05	-0.000104127	-0.000132934	-0.000176844	-0.000192049	-0.000203981	-0.000233705	-0.00558012	-0.00741354	-0.0103241	-0.0122226	0.00177388	-0.0187679	-0.0568523	-0.0751035
88	-6.86e-05	-8.45e-05	-0.000105468	-0.000135422	-0.000150714	-0.000159619	-0.000156866	-0.000169386	-0.00530005	-0.00680952	-0.0092411	-0.0106776	-0.00180183	-0.0202584	-0.0530839	-0.0705268
89	-7.01e-05	-8.6e-05	-0.000107023	-0.000137751	-0.00013072	-0.000129337	-0.000114465	-0.000116372	-0.00500354	-0.00620698	-0.00823179	-0.00926763	-0.00476509	-0.0212206	-0.0497342	-0.0662397
90	-7.16e-05	-8.83e-05	-0.000109238	-0.000140317	-0.000109756	-0.00010552	-8.05617e-05	-7.57299e-05	-0.00471546	-0.00566399	-0.00730854	-0.0079606	-0.00719565	-0.0218634	-0.0468184	-0.062364
91	-7.32e-05	-8.95e-05	-0.000111057	-0.000143168	-9.34004e-05	-8.6115e-05	-5.50899e-05	-4.52231e-05	-0.00443379	-0.00518591	-0.00644642	-0.00672398	-0.00913702	-0.0222035	-0.0443268	-0.058799
92	-7.48e-05	-9.09e-05	-0.000113327	-0.000146024	-8.09455e-05	-7.10214e-05	-3.3638e-05	-2.011e-05	-0.00417478	-0.004767	-0.00564859	-0.00568034	-0.0106879	-0.0224178	-0.0421642	-0.055671
93	-7.62e-05	-9.22e-05	-0.000115165	-0.000148356	-7.11863e-05	-5.91397e-05	-1.42625e-05	-9.78786e-07	-0.00393503	-0.00437378	-0.00494504	-0.00475296	-0.0119614	-0.022578	-0.0403768	-0.05289
94	-7.75e-05	-9.34e-05	-0.000116626	-0.000150235	-6.31142e-05	-4.89943e-05	1.26881e-06	1.25683e-05	-0.00373424	-0.0040449	-0.00427726	-0.00394847	-0.0129456	-0.0227274	-0.0388147	-0.0504894
95	-7.89e-05	-9.54e-05	-0.000118044	-0.000152302	-5.63219e-05	-3.82364e-05	1.39597e-05	2.23045e-05	-0.00356637	-0.00376908	-0.00371508	-0.00321569	-0.0137769	-0.0228329	-0.0375066	-0.0484856
96	-8.02e-05	-9.65e-05	-0.000119047	-0.000154099	-5.08818e-05	-2.78614e-05	2.26751e-05	3.02386e-05	-0.00340508	-0.00351628	-0.00325344	-0.0026112	-0.0144574	-0.0229558	-0.0365471	-0.0467413
97	-8.13e-05	-9.79e-05	-0.000120185	-0.000155409	-4.62663e-05	-1.90487e-05	2.90801e-05	3.88642e-05	-0.00330052	-0.00332193	-0.00289111	-0.00213407	-0.01499	-0.0230196	-0.0356791	-0.0452872
98	-8.21e-05	-9.9e-05	-0.000121266	-0.000156879	-4.23679e-05	-1.29606e-05	3.72668e-05	4.36609e-05	-0.00322864	-0.00317355	-0.00259899	-0.00172721	-0.0154054	-0.0231348	-0.0351183	-0.0442093
99	-8.27e-05	-0.000100086	-0.00012248	-0.000158165	-3.95883e-05	-8.65194e-06	4.30138e-05	4.63936e-05	-0.00317208	-0.00306735	-0.00236617	-0.00139485	-0.0157381	-0.0232559	-0.034717	-0.0434197
100	-8.34e-05	-0.00010053	-0.000123452	-0.000158842	-3.82168e-05	-6.50905e-06	4.56643e-05	5.08662e-05	-0.00313583	-0.0030056	-0.00221461	-0.00117214	-0.0159521	-0.0233845	-0.034497	-0.0429827
	Fig.13 data of displacement
	25m				50m				75m				100m
	Monitoring line1	Monitoring line2	Monitoring line3	Monitoring line4	Monitoring line1	Monitoring line2	Monitoring line3	Monitoring line4	Monitoring line1	Monitoring line2	Monitoring line3	Monitoring line4	Monitoring line1	Monitoring line2	Monitoring line3	Monitoring line4
1	-0.0198971	-0.0292628	-0.0457254	-0.0641378	-0.0198786	-0.0293425	-0.0462454	-0.0649076	-0.0198641	-0.0292591	-0.0461187	-0.0647191	-0.0199748	-0.0294351	-0.0464746	-0.064962
2	-0.0199374	-0.0294688	-0.0461362	-0.0647139	-0.0199234	-0.0295868	-0.046691	-0.0654961	-0.0198984	-0.0295181	-0.046575	-0.065273	-0.0200148	-0.0296642	-0.046844	-0.0655782
3	-0.0198913	-0.0297013	-0.0467812	-0.0656394	-0.0198591	-0.0297862	-0.0473028	-0.0663408	-0.0198562	-0.0297247	-0.0472112	-0.066198	-0.0199816	-0.0298903	-0.0473873	-0.0664485
4	-0.0197748	-0.0298816	-0.0476573	-0.0667873	-0.0197142	-0.0299164	-0.0480579	-0.0673956	-0.0197182	-0.0299374	-0.0480277	-0.0672939	-0.0198762	-0.0301148	-0.0482645	-0.0676326
5	-0.019529	-0.0300288	-0.0487417	-0.0682339	-0.0194583	-0.0300859	-0.0490066	-0.0687747	-0.0194719	-0.0300822	-0.0491245	-0.0687314	-0.0196626	-0.0303155	-0.0492751	-0.0691118
6	-0.019183	-0.030181	-0.050056	-0.0699499	-0.0190875	-0.0302342	-0.0502174	-0.0704831	-0.0190933	-0.0302111	-0.0504105	-0.0705152	-0.019283	-0.0304698	-0.0505357	-0.0707991
7	-0.0186642	-0.0303535	-0.0516646	-0.0719129	-0.01855	-0.0303322	-0.0518029	-0.0724093	-0.0185658	-0.030319	-0.0519814	-0.0725356	-0.018746	-0.0305447	-0.0520804	-0.0727213
8	-0.0179504	-0.0303936	-0.0535895	-0.0741938	-0.0178239	-0.0304001	-0.0537402	-0.0746318	-0.0178615	-0.0304273	-0.0539083	-0.0748271	-0.0179834	-0.030647	-0.0539811	-0.0749432
9	-0.0169917	-0.0304183	-0.0558555	-0.076743	-0.0168407	-0.0304702	-0.0560309	-0.0772655	-0.0169089	-0.0304656	-0.0561459	-0.0773847	-0.0169865	-0.0306531	-0.0563004	-0.0774884
10	-0.0157362	-0.0304334	-0.0585582	-0.0796831	-0.0155482	-0.030403	-0.0587539	-0.0801064	-0.0156231	-0.0304236	-0.0588542	-0.0802313	-0.0156874	-0.0306271	-0.0590068	-0.0803372
11	-0.014115	-0.0302447	-0.0617481	-0.0828555	-0.0139215	-0.0302355	-0.0620343	-0.0832346	-0.0139911	-0.0302799	-0.0621255	-0.0833069	-0.0140093	-0.0304091	-0.0622433	-0.0836027
12	-0.0120149	-0.0298493	-0.0655011	-0.0863008	-0.011794	-0.029818	-0.0658326	-0.0867783	-0.011884	-0.0299356	-0.0659977	-0.0868116	-0.011861	-0.0300162	-0.0660403	-0.0871619
13	-0.00934413	-0.0290075	-0.0698067	-0.0900836	-0.00909388	-0.0290463	-0.070234	-0.0905165	-0.00920388	-0.0291201	-0.0704688	-0.0906793	-0.00915133	-0.0291765	-0.0704941	-0.0909101
14	-0.00601501	-0.0272936	-0.0747599	-0.0942523	-0.00570626	-0.0274017	-0.0752691	-0.0946751	-0.00581038	-0.0274592	-0.075485	-0.0947588	-0.00573934	-0.0275418	-0.075509	-0.0949262
15	-0.00191406	-0.0242766	-0.0801786	-0.0985341	-0.00155312	-0.0243036	-0.0807761	-0.0989705	-0.00162048	-0.0244143	-0.0810021	-0.099134	-0.00152659	-0.0244614	-0.081001	-0.0992998
16	0.00302599	-0.0236856	-0.0859704	-0.103074	0.00343576	-0.0243678	-0.0864781	-0.103443	0.00341156	-0.0245193	-0.0867738	-0.103618	0.00348906	-0.0244794	-0.0867731	-0.103793
17	0.00869969	-0.0323654	-0.0917189	-0.107688	0.00911876	-0.0330217	-0.0923601	-0.108102	0.00910565	-0.0334423	-0.0924101	-0.1084	0.00919215	-0.0332882	-0.09255	-0.108501
18	0.0147668	-0.0391613	-0.103569	-0.112449	0.0151366	-0.0377992	-0.103851	-0.112875	0.0151468	-0.0375858	-0.103905	-0.113217	0.0152265	-0.0374594	-0.10393	-0.113351
19	0.0207437	-0.0406959	-0.139269	-0.117692	0.0210157	-0.0363672	-0.138667	-0.117955	0.0210481	-0.0352558	-0.138473	-0.118453	0.0211292	-0.0351143	-0.139002	-0.118501
20	0.0261506	-0.0360713	-0.18462	-0.124073	0.0263923	-0.0299072	-0.183802	-0.123818	0.0264371	-0.0287187	-0.183787	-0.12441	0.0265247	-0.0287363	-0.184414	-0.124384
21	0.0308668	-0.0311968	-0.214038	-0.136911	0.0310849	-0.0241251	-0.213421	-0.136071	0.0311613	-0.0231013	-0.21354	-0.136375	0.0312468	-0.0232212	-0.213923	-0.13651
22	0.0348984	-0.0264675	-0.233522	-0.160619	0.0351014	-0.0193088	-0.233002	-0.159117	0.0351731	-0.0183825	-0.233146	-0.159301	0.0352828	-0.0185518	-0.233454	-0.159755
23	0.0383324	-0.0216012	-0.250784	-0.18713	0.0385056	-0.0146195	-0.250289	-0.185714	0.0385958	-0.0137486	-0.250456	-0.185676	0.0387028	-0.0138221	-0.250708	-0.186133
24	0.0412419	-0.0182219	-0.266157	-0.202246	0.0413912	-0.0118591	-0.265833	-0.201414	0.0415085	-0.0110713	-0.266063	-0.201426	0.0415773	-0.0110456	-0.266167	-0.201536
25	0.0436459	-0.0154752	-0.279134	-0.20873	0.0438019	-0.0105946	-0.278874	-0.208063	0.0439568	-0.00992961	-0.279141	-0.208196	0.0439828	-0.0098771	-0.279063	-0.208061
26	0.0456871	-0.0113658	-0.289687	-0.21451	0.045843	-0.00901038	-0.289327	-0.213796	0.0460904	-0.00855247	-0.289618	-0.213911	0.0460598	-0.00853021	-0.289452	-0.213763
27	0.0474272	-0.00774341	-0.297973	-0.220987	0.047594	-0.00909526	-0.297479	-0.220239	0.047942	-0.00883019	-0.297743	-0.220339	0.0478233	-0.00881844	-0.297543	-0.220148
28	0.0488878	-0.00266782	-0.304481	-0.227629	0.0491461	-0.00899187	-0.303919	-0.226993	0.0495146	-0.00888894	-0.304172	-0.227112	0.0494055	-0.00887715	-0.303891	-0.226748
29	0.0501522	0.00347605	-0.309735	-0.234085	0.050487	-0.00915069	-0.309223	-0.233567	0.0508816	-0.00911974	-0.309475	-0.233761	0.0507898	-0.00912334	-0.309074	-0.233164
30	0.0512544	0.0114155	-0.314615	-0.240276	0.0516222	-0.00875178	-0.314175	-0.23973	0.0521471	-0.00872576	-0.314469	-0.239967	0.0519891	-0.00873077	-0.313921	-0.239289
31	0.0522475	0.0193384	-0.319253	-0.246437	0.0526155	-0.00970687	-0.318898	-0.245912	0.0532118	-0.0096181	-0.319182	-0.246249	0.0530697	-0.00963069	-0.3186	-0.245517
32	0.0530925	0.0285838	-0.323676	-0.252831	0.0534953	-0.0100021	-0.323298	-0.252337	0.0541412	-0.00978351	-0.323593	-0.252693	0.0540509	-0.00979937	-0.322945	-0.252023
33	0.0538037	0.0455018	-0.327632	-0.259089	0.0542428	-0.0104523	-0.327358	-0.258596	0.0550062	-0.0100292	-0.327628	-0.258927	0.0548978	-0.0100422	-0.326962	-0.258315
34	0.0545439	0.0739548	-0.331369	-0.264782	0.0549237	-0.0110397	-0.331036	-0.264416	0.0556977	-0.0103009	-0.331277	-0.264669	0.0556588	-0.0103303	-0.330632	-0.264128
35	0.055133	0.0818631	-0.334788	-0.269467	0.0555133	-0.0113918	-0.334473	-0.269083	0.056291	-0.0102533	-0.334607	-0.269341	0.0563696	-0.0102911	-0.334046	-0.268814
36	0.0555644	0.0863428	-0.337887	-0.273166	0.0560476	-0.0116155	-0.337542	-0.272799	0.0568764	-0.010019	-0.337566	-0.273067	0.0569626	-0.0100456	-0.337177	-0.272628
37	0.0559127	0.0887056	-0.340599	-0.276248	0.0564817	-0.0123185	-0.340277	-0.275878	0.0573995	-0.010318	-0.340188	-0.276034	0.0575199	-0.0102889	-0.339944	-0.275739
38	0.0562139	0.0903959	-0.34296	-0.278857	0.0568686	-0.0129299	-0.342703	-0.278477	0.0578753	-0.0105262	-0.342488	-0.278559	0.0580164	-0.0104516	-0.342414	-0.278454
39	0.0564946	0.091262	-0.34493	-0.281151	0.0571839	-0.013423	-0.344747	-0.280877	0.0583111	-0.0107196	-0.344429	-0.280877	0.0584936	-0.0106528	-0.34447	-0.280841
40	0.0568504	0.091695	-0.346686	-0.283469	0.0574717	-0.0135899	-0.346484	-0.283164	0.0586791	-0.0108826	-0.346139	-0.283099	0.0588602	-0.0108633	-0.346271	-0.283179
41	0.0571532	0.0918402	-0.348158	-0.28579	0.0576632	-0.0139109	-0.34794	-0.285471	0.0590643	-0.0115592	-0.347557	-0.285243	0.0592179	-0.011689	-0.347811	-0.285356
42	0.0574577	0.0921518	-0.349476	-0.287997	0.0578284	-0.0128104	-0.349179	-0.287738	0.0593379	-0.0113115	-0.348751	-0.287397	0.0595258	-0.0116593	-0.34905	-0.287467
43	0.0576892	0.0931338	-0.35056	-0.2903	0.0579502	-0.0113016	-0.350197	-0.289881	0.0596488	-0.0113542	-0.3497	-0.289565	0.0597992	-0.0120238	-0.350167	-0.28962
44	0.0580442	0.0936824	-0.35138	-0.292341	0.0581192	-0.00891249	-0.350971	-0.292005	0.0599311	-0.0115727	-0.350398	-0.291537	0.0600895	-0.0126786	-0.350961	-0.291843
45	0.0583772	0.0939115	-0.351932	-0.294117	0.0581955	-0.00573743	-0.351555	-0.2938	0.0601196	-0.0121929	-0.350872	-0.293171	0.0604549	-0.0138261	-0.351473	-0.293656
46	0.0586774	0.0938838	-0.352352	-0.295712	0.0583231	0.000119842	-0.351947	-0.295349	0.0603463	-0.0115903	-0.351088	-0.294807	0.0607263	-0.0138166	-0.351815	-0.29543
47	0.0589645	0.0935344	-0.352635	-0.297111	0.0584814	0.00679733	-0.35225	-0.296646	0.060517	-0.0122296	-0.351208	-0.296231	0.0609804	-0.0150645	-0.352075	-0.296866
48	0.0592905	0.0939841	-0.352765	-0.298211	0.0585718	0.0161866	-0.352449	-0.297712	0.060656	-0.0118336	-0.351308	-0.297323	0.0611431	-0.0151981	-0.352246	-0.297984
49	0.0595891	0.0947787	-0.352812	-0.29901	0.0587702	0.026293	-0.352538	-0.298449	0.0607693	-0.0119809	-0.351246	-0.298078	0.0614016	-0.015715	-0.352271	-0.298798
50	0.0598226	0.095561	-0.352649	-0.299509	0.0589002	0.0454642	-0.35241	-0.299093	0.0608131	-0.012201	-0.351161	-0.298573	0.0616352	-0.0161248	-0.352071	-0.299253
51	0.0599817	0.095847	-0.352323	-0.299645	0.0590591	0.077399	-0.352148	-0.299339	0.0608608	-0.0127278	-0.350875	-0.298789	0.0617557	-0.0166388	-0.35167	-0.299403
52	0.0601878	0.0960206	-0.351824	-0.299481	0.059214	0.085736	-0.351615	-0.29926	0.0608437	-0.013412	-0.350358	-0.298588	0.0619153	-0.0171662	-0.351165	-0.299303
53	0.0603102	0.0960804	-0.351161	-0.299059	0.0592644	0.0902087	-0.35094	-0.298879	0.0608166	-0.0140426	-0.349649	-0.298072	0.0620293	-0.0175248	-0.350456	-0.299033
54	0.0604421	0.096363	-0.350311	-0.298331	0.0593026	0.0928765	-0.350138	-0.298205	0.0608079	-0.0144213	-0.348778	-0.297434	0.0621557	-0.0175541	-0.349535	-0.298357
55	0.0605748	0.0968227	-0.349374	-0.29753	0.0592396	0.0944629	-0.349263	-0.297382	0.0606557	-0.0145882	-0.3479	-0.296645	0.0622365	-0.017396	-0.348512	-0.297369
56	0.0606534	0.0970339	-0.348311	-0.296444	0.0592513	0.095208	-0.34817	-0.296497	0.0606241	-0.0146538	-0.346776	-0.295609	0.0623144	-0.0172936	-0.347344	-0.296288
57	0.0606861	0.0973236	-0.34701	-0.29528	0.0592785	0.0955856	-0.346881	-0.295311	0.060459	-0.0142501	-0.345488	-0.294484	0.0623283	-0.0169859	-0.345941	-0.29523
58	0.0607621	0.0968312	-0.345571	-0.293714	0.0594006	0.0947214	-0.345381	-0.293743	0.0603196	-0.0135883	-0.344105	-0.292955	0.0623405	-0.0167241	-0.344335	-0.293848
59	0.060785	0.0967677	-0.343855	-0.291874	0.0594215	0.0944969	-0.343603	-0.29196	0.0601287	-0.0121499	-0.342495	-0.291168	0.0623068	-0.0161464	-0.342512	-0.292151
60	0.0607505	0.096651	-0.341842	-0.289924	0.0594463	0.0945748	-0.341622	-0.289909	0.0598415	-0.0099543	-0.340579	-0.289298	0.0622383	-0.0154641	-0.340467	-0.290104
61	0.0606784	0.096167	-0.339593	-0.287717	0.0593678	0.0945017	-0.339404	-0.287633	0.0595671	-0.00660739	-0.338372	-0.287036	0.0621036	-0.0147094	-0.33817	-0.287708
62	0.0605505	0.0960711	-0.337083	-0.28518	0.0592782	0.0945397	-0.336974	-0.285136	0.0592587	-0.00197513	-0.335933	-0.284564	0.0619092	-0.0142739	-0.335613	-0.285119
63	0.0603727	0.0960216	-0.334508	-0.282273	0.0590393	0.0946003	-0.334419	-0.28235	0.0589434	0.00485598	-0.333426	-0.281838	0.0617507	-0.0138067	-0.333038	-0.282224
64	0.0601251	0.0955217	-0.331771	-0.279104	0.0588544	0.0940996	-0.331673	-0.279191	0.0584789	0.0128675	-0.330758	-0.278736	0.0614409	-0.0138953	-0.3304	-0.278946
65	0.0597722	0.0949432	-0.328882	-0.275466	0.0585327	0.0934435	-0.328723	-0.275574	0.0579901	0.0231908	-0.327884	-0.275115	0.0610509	-0.0128037	-0.327526	-0.275356
66	0.05937	0.0943235	-0.325619	-0.271397	0.0581572	0.0928993	-0.325525	-0.271415	0.0574921	0.0418624	-0.324762	-0.271149	0.060605	-0.0121573	-0.324417	-0.271332
67	0.058815	0.0936919	-0.321966	-0.266721	0.0576967	0.0922969	-0.321901	-0.266778	0.0569156	0.0752329	-0.321245	-0.266647	0.0600701	-0.0116556	-0.320986	-0.267066
68	0.0581895	0.0929698	-0.317842	-0.261791	0.0571702	0.0916372	-0.317864	-0.261776	0.0563428	0.0826606	-0.317207	-0.261726	0.0593949	-0.0112336	-0.317089	-0.262359
69	0.0574715	0.0923696	-0.313304	-0.256228	0.0564831	0.0911181	-0.313355	-0.256066	0.0556215	0.0858782	-0.312723	-0.256162	0.0586404	-0.0115611	-0.312807	-0.256959
70	0.0567155	0.091921	-0.308489	-0.250171	0.0557292	0.0908107	-0.308501	-0.24988	0.0547267	0.0872785	-0.307969	-0.250135	0.0577846	-0.011198	-0.308242	-0.25098
71	0.055779	0.0911502	-0.303271	-0.243773	0.0548748	0.0901115	-0.303285	-0.243468	0.0537512	0.0879145	-0.302897	-0.243775	0.056934	-0.0108188	-0.303405	-0.244598
72	0.0547448	0.0898512	-0.29764	-0.236833	0.0538583	0.0888181	-0.297656	-0.236646	0.0527691	0.0875118	-0.297344	-0.236672	0.0559608	-0.0101883	-0.298193	-0.237932
73	0.0535682	0.088295	-0.291507	-0.229216	0.0527438	0.087275	-0.291518	-0.229101	0.0515909	0.085948	-0.291349	-0.22878	0.054785	-0.0102064	-0.292423	-0.230561
74	0.0521714	0.0869357	-0.284708	-0.220382	0.0513946	0.086003	-0.284761	-0.22035	0.0502633	0.0843195	-0.284655	-0.219615	0.0534179	-0.0101318	-0.285946	-0.221732
75	0.0506547	0.0857738	-0.277044	-0.208694	0.0499123	0.084867	-0.277055	-0.209003	0.0486778	0.0827716	-0.276968	-0.207866	0.0517915	-0.0104546	-0.278621	-0.210284
76	0.0487978	0.0847213	-0.268029	-0.193042	0.0480835	0.0836527	-0.268024	-0.193672	0.0468407	0.0814324	-0.267877	-0.192418	0.0499982	-0.0115973	-0.269858	-0.195442
77	0.0466068	0.0833549	-0.257145	-0.174308	0.0459372	0.0823235	-0.257095	-0.174968	0.0446544	0.0798599	-0.256951	-0.174229	0.0478812	-0.0124088	-0.259173	-0.177968
78	0.0439665	0.0820483	-0.243896	-0.154957	0.0433036	0.0811139	-0.243945	-0.155541	0.0420461	0.0785408	-0.243627	-0.155346	0.0453891	-0.0132575	-0.246055	-0.159589
79	0.0408014	0.0809297	-0.225969	-0.137331	0.0401666	0.0800784	-0.226185	-0.137551	0.0389006	0.0776619	-0.225697	-0.137968	0.0424997	-0.0152734	-0.22854	-0.142755
80	0.0370424	0.0795882	-0.19885	-0.123221	0.0364604	0.0787641	-0.19931	-0.123324	0.035278	0.0767672	-0.198667	-0.123948	0.039081	-0.0186558	-0.202409	-0.12897
81	0.0326659	0.0766025	-0.159772	-0.1126	0.032115	0.0758219	-0.16029	-0.112952	0.031051	0.0744422	-0.159971	-0.113435	0.0349596	-0.0224048	-0.165543	-0.119078
82	0.0277052	0.0660452	-0.116958	-0.104027	0.0271906	0.0654522	-0.117128	-0.104555	0.0262695	0.0648498	-0.11758	-0.105004	0.030104	-0.0280387	-0.125335	-0.110923
83	0.0222915	0.0426424	-0.0860458	-0.0971648	0.0218144	0.0421826	-0.0863187	-0.0977538	0.0209866	0.0417659	-0.0870838	-0.09812	0.0245982	-0.030176	-0.0958729	-0.104234
84	0.0166872	0.00785359	-0.0709534	-0.0910181	0.0162681	0.00744758	-0.0717486	-0.0916341	0.0155089	0.00711179	-0.0723049	-0.0919632	0.0186577	-0.0254135	-0.0816918	-0.0981436
85	0.0112278	-0.0102504	-0.0657599	-0.0851968	0.0108427	-0.0105857	-0.0663834	-0.0858318	0.0101761	-0.0106102	-0.0670073	-0.0861532	0.0126378	-0.0236855	-0.0763412	-0.0924152
86	0.00623398	-0.0166789	-0.0608965	-0.079877	0.00590715	-0.0169811	-0.0614679	-0.0804085	0.00531493	-0.0170604	-0.062079	-0.0807985	0.00696293	-0.0224422	-0.0711238	-0.0870086
87	0.00191937	-0.018587	-0.0565069	-0.0748254	0.00162879	-0.0189876	-0.0571095	-0.0752696	0.0010742	-0.0192979	-0.057738	-0.075777	0.00193032	-0.02322	-0.0661319	-0.0818894
88	-0.00167849	-0.0200305	-0.0527668	-0.0701985	-0.00194974	-0.020409	-0.0533	-0.0705736	-0.00246864	-0.0208491	-0.0538402	-0.0711498	-0.00231378	-0.0245632	-0.0615744	-0.0771347
89	-0.00460572	-0.0209639	-0.0494265	-0.0659039	-0.00485115	-0.0212781	-0.0499772	-0.0662539	-0.00536021	-0.0217621	-0.0505166	-0.0668297	-0.00579847	-0.0252009	-0.0575433	-0.0726728
90	-0.0069807	-0.0216008	-0.0465664	-0.061992	-0.00720379	-0.0218888	-0.047127	-0.0623142	-0.00769701	-0.0223479	-0.0476214	-0.0630038	-0.00860183	-0.0254909	-0.0539945	-0.0686446
91	-0.00893157	-0.0219814	-0.0440709	-0.0585126	-0.00917645	-0.0222745	-0.0446762	-0.0587756	-0.00961664	-0.0227283	-0.045152	-0.0595134	-0.0108375	-0.0256841	-0.0509222	-0.0649213
92	-0.0105168	-0.0222443	-0.0419755	-0.0553225	-0.0107359	-0.0225298	-0.0425186	-0.0556473	-0.0111434	-0.0230095	-0.0429581	-0.0563467	-0.01264	-0.0258511	-0.0483087	-0.0615192
93	-0.0117859	-0.0224188	-0.0401348	-0.0525194	-0.0119839	-0.0226843	-0.0406617	-0.0528333	-0.0124079	-0.023188	-0.0410968	-0.0535977	-0.014087	-0.0259578	-0.0460622	-0.0585417
94	-0.0128018	-0.0225719	-0.0385002	-0.0501282	-0.0130372	-0.0228437	-0.0390094	-0.0504555	-0.0134388	-0.0233665	-0.039522	-0.0511716	-0.0152306	-0.025984	-0.0442058	-0.0560406
95	-0.0136351	-0.0227022	-0.0371879	-0.0480045	-0.013893	-0.0229803	-0.0377541	-0.0484291	-0.0142701	-0.0234782	-0.0382219	-0.04903	-0.0161508	-0.0260329	-0.0426375	-0.0538805
96	-0.0143178	-0.0228369	-0.0362457	-0.0462968	-0.0145752	-0.0231436	-0.036763	-0.0467252	-0.0149294	-0.0235277	-0.0371766	-0.0472437	-0.0168996	-0.0261081	-0.0413838	-0.0519788
97	-0.0148345	-0.0228817	-0.0354132	-0.044864	-0.0150887	-0.0232333	-0.0359632	-0.0453908	-0.0154506	-0.0235342	-0.0363214	-0.0457629	-0.017496	-0.0262359	-0.0404615	-0.0505249
98	-0.0152428	-0.0229595	-0.0348228	-0.0437534	-0.0154821	-0.0232984	-0.0353587	-0.0443474	-0.0158914	-0.0236402	-0.0357266	-0.0447432	-0.0179773	-0.0263306	-0.0397592	-0.0496217
99	-0.015558	-0.0230495	-0.0343738	-0.0430258	-0.0157801	-0.0234135	-0.0349652	-0.0435607	-0.0161892	-0.0237514	-0.0352869	-0.0440692	-0.0183154	-0.0264807	-0.0392668	-0.0489119
100	-0.0157763	-0.0231592	-0.0341048	-0.0426238	-0.0159873	-0.0235773	-0.0347383	-0.0431658	-0.0164267	-0.0238664	-0.0350842	-0.0436581	-0.0185782	-0.0266736	-0.0389883	-0.0485306
